# Supplementary material for: Pipeline for the identification and classification of ion channels in parasitic flatworms
Source: Parasit Vectors. 2016 Mar 16;9:155. doi: 10.1186/s13071-016-1428-2 (PMC4794918; doi:10.1186/s13071-016-1428-2)
Supplement: Additional file 1: — Table S1. Sequence counts per ion channel family obtained from the KEGG and SwissProt databases and included in the training and test datasets. Table S2. Accession numbers of ion channels selected for support vector machine model training. Table S3. The number of sequences in the testing dataset before and after BLASTp analyses. Table S4. The number of identified test data sequences from humans and C. elegans within each group and divided into known ion channel and non-ion channel datasets. Table S5. Cross-validation, training and testing accuracies of each model. Table S6. Final tables of confusion matrices for the “Classifier” and “Dipeptide” models. Table S7. Summary of flatworm ion channels predicted using the MuSICC identification and classification pipeline with high and medium confidence. Table S8. Complete set of flatworm ion channels predicted using the MuSICC identification and classification pipeline. (XLS 2960 kb) [file 13071_2016_1428_MOESM1_ESM.xls]

## Sheet: Table S1
Supplementary Table 1. Sequence counts per ion channel family obtained from the KEGG and SwissProt databases and included in the training and test datasets
Ion Channel Family	Training dataset		Test dataset
	Initial	Post-screen	Human	C. elegans
Cys-loop superfamily	3383	640	46	36
Glutamate-gated cation channel	2100	492	18	8
Epithelial and related channels	1477	567	16	0
Ryanodine and IP3 receptors	517	114	6	2
Voltage-gated cation channels	7834	1763	114	22
Related to voltage-gated cation channels	5313	1355	65	14
Chloride channels	2098	528	19	7
Aquaporins	3328	840	12	4
Totals	26050	6299	296	93

## Sheet: Table S2
Table S2. Accession numbers of ion channels selected for support vector machine model training.
Swissprot Database	Description	K term
sp|P26714|GBRB_LYMST	Gamma-aminobutyric acid receptor subunit beta OS=Lymnaea stagnalis PE=2 SV=1	K05181
sp|Q25011|FANA_HELAS	FMRFamide-activated amiloride-sensitive sodium channel OS=Helix aspersa PE=2 SV=1	K04829
sp|P26591|GLRK_LYMST	Glutamate receptor OS=Lymnaea stagnalis PE=2 SV=1	K05198
sp|Q05973|SCN1_HETBL	Sodium channel protein 1 brain OS=Heterololigo bleekeri PE=2 SV=1	K04837
KEGG database accessions	Description	K term
pam:PANA_2219	aqpZ; AqpZ	K06188
lcm:102352165	lens fiber major intrinsic protein-like	K09863
mmu:18440	P2rx6, P2rxl1, P2x6, P2xm; purinergic receptor P2X, ligand-gated ion channel, 6	K05221
mpp:MICPUCDRAFT_800	chloride Carrier/Channel family	K05016
mdo:100017376	CHRNE; cholinergic receptor, nicotinic, epsilon (muscle)	K04817
api:100163622	inositol 1,4,5-trisphosphate receptor	K04958
cfa:482110	CHRNB4; cholinergic receptor, nicotinic, beta 4 (neuronal)	K04815
lve:103076201	CATSPERD; catsper channel auxiliary subunit delta	K16895
phi:102113132	CNGA4; cyclic nucleotide gated channel alpha 4	K04951
xma:102219060	gamma-aminobutyric acid receptor subunit gamma-3-like	K05186
mgp:100545546	chloride transport protein 6-like	K05015
phd:102331959	uncharacterized LOC102331959	K04846
ola:101157647	mucolipin-3-like	K04994
mdo:100022721	KCNV2; potassium channel, subfamily V, member 2	K04935
lcm:102361591	P2RX5; purinergic receptor P2X, ligand-gated ion channel, 5	K05219
chx:102168576	potassium voltage-gated channel subfamily E member 1-like	K04894
pale:102897807	ASIC2; acid-sensing (proton-gated) ion channel 2	K04828
nmr:Nmar_0561	major intrinsic protein	K06188
dpo:Dpse_GA29314	GA29314 gene product from transcript GA29314-RA	K05195
cin:100187460	potassium channel subfamily K member 16	K04920
tgu:100229350	H(+)/Cl(-) exchange transporter 5-like	K05012
tgu:100227551	potassium voltage-gated channel subfamily E member 1-like	K04894
cmk:103180594	trpv3; transient receptor potential cation channel, subfamily V, member 3	K04972
dre:387299	p2rx8, P2X.514, p2xr514; purinergic receptor P2X, ligand-gated ion channel, 8	K05219
cin:100184267	glutamate receptor 1-like	K05197
clv:102095245	KCNQ1; potassium voltage-gated channel, KQT-like subfamily, member 1	K04926
dsi:Dsim_GD13845	GD13845 gene product from transcript GD13845-RA	K05312
xtr:100486396	kcne1; potassium voltage-gated channel, Isk-related family, member 1	K04894
lcm:102347407	P2X purinoceptor 3-like	K05217
bmy:Bm1_35890	nicotinic acetylcholine receptor beta-1 chain precursor	K05312
tsp:Tsp_10785	voltage-dependent L-type calcium channel subunit beta-2	K05317
ola:101174811	sodium channel protein type 8 subunit alpha-like	K04840
tca:664208	uncharacterized LOC664208	K03440
tup:102486249	KCNC2; potassium voltage-gated channel, Shaw-related subfamily, member 2	K04888
pon:100939871	potassium voltage-gated channel subfamily KQT member 1-like	K04926
bmor:101743334	inward rectifier potassium channel 2-like	K05330
acs:100555864	scn4a, Nav1.4; sodium channel, voltage-gated, type IV, alpha subunit	K04837
ola:101160376	gamma-aminobutyric acid receptor subunit rho-1-like	K05190
ptg:102967442	CATSPER1; cation channel, sperm associated 1	K16889
cin:100179754	nachr; neuronal acetylcholine receptor subunit alpha-7-like	K05312
psq:PUNSTDRAFT_71952	aquaporin-like protein	K09885
pxb:103955544	glutamate receptor 2.8-like	K05387
tup:102494085	potassium voltage-gated channel subfamily E member 1-like	K04894
fab:101818081	KCNE1; potassium voltage-gated channel, Isk-related family, member 1	K04894
dre:569146	ATP-sensitive inward rectifier potassium channel 12-like	K05005
xtr:100488161	gabrd; gamma-aminobutyric acid (GABA) A receptor, delta	K05184
xtr:100496200	cngb1; cyclic nucleotide gated channel beta 1	K04952
acs:100560370	mip; major intrinsic protein of lens fiber	K09863
gga:416526	CACNA1H; calcium channel, voltage-dependent, T type, alpha 1H subunit	K04855
umr:103662086	PKD1L2; polycystic kidney disease 1-like 2	K04988
ecb:100058760	CACNA1B; calcium channel, voltage-dependent, N type, alpha 1B subunit	K04849
rno:29465	Trpv2, Vrl1; transient receptor potential cation channel, subfamily V, member 2	K04971
dosa:Os03t0752300-01	Os03g0752300, TWO-PORE_K+_CHANNEL_A, TPKA; Similar to K+ channel protein.	K05389
aqu:100634603	cation channel sperm-associated protein 1-like	K16889
tru:101070710	chloride intracellular channel protein 5-like	K05025
mhd:Marky_1650	MIP family channel protein	K06188
pbi:103059567	KCNK17; potassium channel, subfamily K, member 17	K04925
cmo:103482758	aquaporin PIP1-2	K09872
sno:Snov_1103	major intrinsic protein	K06188
cfa:486551	AQP5; aquaporin 5	K09867
ggo:101146572	AQP11; aquaporin-11	K09870
ssc:397454	ITPR1; inositol 1,4,5-trisphosphate receptor, type 1	K04958
ngr:NAEGRDRAFT_79403	chloride channel protein	K05011
bmy:Bm1_07555	Large-conductance calcium-activated potassium channel Slo-1 (KCNMA) alpha subunit. C. elegans slo-1 ortholog	K04936
mcf:102116738	CATSPERG; catsper channel auxiliary subunit gamma	K16894
vda:VDAG_00543	chloride channel protein	K05012
cmy:102938742	potassium channel subfamily T member 2-like	K04947
pop:POPTR_0004s23680g	Chloride channel protein CLC-c	K05016
gga:429367	P2RX6; purinergic receptor P2X, ligand-gated ion channel, 6	K05221
smm:Smp_166910	calcium-activated potassium channel	K04936
mcc:702448	KCNAB2; potassium voltage-gated channel, shaker-related subfamily, beta member 2	K04883
mze:101478969	transient receptor potential cation channel subfamily M member 1-like	K04976
cqu:CpipJ_CPIJ005741	calmodulin-binding protein trpl	K13803
tcc:TCM_047012	Nucleotide-sensitive chloride conductance regulator (ICln) family protein	K05019
hir:HETIRDRAFT_123364	chloride channel	K05012
pbi:103064548	TRPV3; transient receptor potential cation channel, subfamily V, member 3	K04972
raa:Q7S_09730	aquaporin Z	K06188
spu:579971	potassium voltage-gated channel subfamily KQT member 5-like	K05324
dvi:Dvir_GJ22339	GJ22339 gene product from transcript GJ22339-RA	K04990
apla:101790519	potassium channel subfamily K member 9-like	K04919
oaa:100073796	GRIK4; glutamate receptor, ionotropic, kainate 4	K05204
acs:103282319	aqp8; aquaporin 8	K09869
pbi:103062775	cation channel sperm-associated protein 4-like	K16892
ola:101169965	sodium channel subunit beta-4-like	K04848
dwi:Dwil_GK10729	GK10729 gene product from transcript GK10729-RA	K03440
xma:102231090	inward rectifier potassium channel 13-like	K05006
ggo:101124370	KCND1; potassium voltage-gated channel subfamily D member 1	K04891
ola:101154825	gamma-aminobutyric acid receptor subunit beta-1-like	K05181
cmk:103179742	kcns2; potassium voltage-gated channel, delayed-rectifier, subfamily S, member 2	K04932
xau:Xaut_2320	MIP family channel protein	K06188
cit:102618317	glutamate receptor 2.8-like	K05387
fab:101816433	CACNA2D4; calcium channel, voltage-dependent, alpha 2/delta subunit 4	K04861
pxb:103944534	glutamate receptor 3.7	K05387
xma:102220985	voltage-dependent calcium channel gamma-2 subunit-like	K04867
lcm:102367414	CNGA2; cyclic nucleotide gated channel alpha 2	K04949
pale:102887895	GABRG3; gamma-aminobutyric acid (GABA) A receptor, gamma 3	K05186
mde:101900667	uncharacterized LOC101900667	K03440
mgp:100545451	sodium channel subunit beta-4-like	K04848
dgr:Dgri_GH20663	GH20663 gene product from transcript GH20663-RA	K09884
cam:101489982	aquaporin NIP1-2-like	K09874
ote:Oter_1589	major intrinsic protein	K06188
cmk:103189983	lens fiber major intrinsic protein-like	K09863
pbi:103049479	amiloride-sensitive sodium channel subunit alpha-like	K04826
mze:101466403	aquaporin-3-like	K09876
zma:100284417	aquaporin NIP5.1	K09874
lcm:102366432	potassium voltage-gated channel subfamily G member 4-like	K04903
cfr:102516445	AQP9; aquaporin 9	K09877
olu:OSTLU_93353	ICln family transporter: chloride ion current inducer protein I(Cln)	K05019
apn:Asphe3_24370	permease, glycerol uptake facilitator	K06188
xtr:100145177	chrna1, achra, achrd, chrna, cms2a, fccms, sccms; cholinergic receptor, nicotinic, alpha 1 (muscle)	K04803
lcm:102345649	5-hydroxytryptamine receptor 3A-like	K04819
pale:102889477	KCNMB3; potassium large conductance calcium-activated channel, subfamily M beta member 3	K04939
tgu:100232028	aquaporin-12-like	K09871
fpg:101921318	GRIA2; glutamate receptor, ionotropic, AMPA 2	K05198
pxb:103943411	cyclic nucleotide-gated ion channel 1-like	K05391
xma:102226926	voltage-dependent calcium channel gamma-6 subunit-like	K04871
dre:751786	cnga5; cyclic nucleotide gated channel alpha 5	K04949
mze:101476174	uncharacterized LOC101476174	K04819
tca:655525	nAChRa6, AChRA6; nicotinic acetylcholine receptor alpha 6 subunit	K05312
sly:101244430	aquaporin SIP1-2-like	K09875
ola:101159752	two pore calcium channel protein 1-like	K16896
dre:793708	calcium channel, voltage-dependent, L type, alpha 1F subunit-like	K04853
chx:102181401	potassium channel subfamily K member 17-like	K04914
apla:101795100	aquaporin-12-like	K09871
mze:101483477	potassium voltage-gated channel subfamily H member 7-like	K04910
mze:101466017	P2X purinoceptor 3-like	K05217
tca:660809	pickpocket protein 28-like	K03440
abra:BN85312170	Channel protein, major intrinsic protein family	K06188
xtr:100492337	potassium channel subfamily K member 9-like	K04919
xla:378535	kcnb1, XShab9, drk1, kcnb1-A, kv2.1; potassium voltage-gated channel, Shab-related subfamily, member 1	K04885
fch:102057355	CATSPER3; cation channel, sperm associated 3	K16891
mdo:100017912	CLCNKB; chloride channel, voltage-sensitive Kb	K05018
dre:793756	grid1a, grid1; glutamate receptor, ionotropic, delta 1a	K05206
ola:101163316	voltage-dependent R-type calcium channel subunit alpha-1E-like	K04852
nvi:100120998	TRPgamma; TRPgamma cation channel	K05328
pif:PITG_05547	Voltage-gated Ion Channel (VIC) Superfamily	K04945
mfu:LILAB_33295	aquaporin Z	K06188
aml:100477528	p2X purinoceptor 4-like	K05218
pbi:103055800	aquaporin-5-like	K09867
mze:101479664	potassium channel subfamily K member 2-like	K04913
nml:Namu_0790	major intrinsic protein	K06188
cmk:103178954	trpc5; transient receptor potential cation channel, subfamily C, member 5	K04968
xma:102218163	chloride intracellular channel protein 4-like	K05024
dgr:Dgri_GH12410	GH12410 gene product from transcript GH12410-RA	K05312
ssc:100622868	CLIC6; chloride intracellular channel 6	K05026
oaa:100077694	KCNMB1; potassium large conductance calcium-activated channel, subfamily M, beta member 1	K04937
mus:103985109	two pore potassium channel a	K05389
nle:100607215	GRIN3A; glutamate receptor, ionotropic, N-methyl-D-aspartate 3A	K05213
lcm:102354488	short transient receptor potential channel 7-like	K04970
phd:102322955	two pore calcium channel protein 2-like	K16897
ola:101165420	voltage-dependent calcium channel gamma-6 subunit-like	K04871
lth:KLTH0D03476g	KLTH0D03476p	K05389
ola:101169037	potassium voltage-gated channel subfamily H member 6-like	K04905
hmg:100209213	voltage-dependent calcium channel subunit alpha-2/delta-1-like	K04858
dme:Dmel_CG10369	Irk3; Inwardly rectifying potassium channel 3	K05330
acp:A2cp1_3745	aquaporin Z	K06188
myd:102763830	CHRNE; cholinergic receptor, nicotinic, epsilon (muscle)	K04817
ptg:102950066	KCNG1; potassium voltage-gated channel, subfamily G, member 1	K04900
cmy:102943892	AQP5; aquaporin 5	K09867
dvi:Dvir_GJ10545	GJ10545 gene product from transcript GJ10545-RA	K03440
lve:103078376	SCN4A; sodium channel, voltage-gated, type IV, alpha subunit	K04837
fch:102048956	sodium channel protein type 5 subunit alpha-like	K04838
tru:101067110	short transient receptor potential channel 6-like	K04969
dpo:Dpse_GA23355	GA23355 gene product from transcript GA23355-RA	K03440
obr:102714223	aquaporin NIP3-1-like	K09874
ptg:102971117	uncharacterized LOC102971117	K04902
ola:101166237	transient receptor potential cation channel subfamily V member 1-like	K05222
csl:COCSUDRAFT_43546	Clc chloride channel	K05016
pop:POPTR_0001s33920g	POPTRDRAFT_829777; Chloride channel protein CLC-a	K05016
dan:Dana_GF11656	GF11656 gene product from transcript GF11656-RA	K05019
mmu:399548	Scn4b, Gm1471; sodium channel, type IV, beta	K04848
mbe:MBM_07876	MIP family channel protein	K09885
mze:101483322	potassium channel subfamily K member 16-like	K04924
tgu:100230237	chloride channel protein ClC-Kb-like	K05017
cin:100179433	glutamate receptor ionotropic, delta-1-like	K05206
gga:417428	CACNG1; calcium channel, voltage-dependent, gamma subunit 1	K04866
tru:101072024	potassium voltage-gated channel subfamily H member 8-like	K04911
nvi:100120965	nAChRb1; nicotinic acetylcholine receptor beta 1 subunit	K05312
ecb:100063455	GABRQ; gamma-aminobutyric acid (GABA) A receptor, theta	K05192
mdo:100618270	P2RX4; purinergic receptor P2X, ligand-gated ion channel, 4	K05218
xtr:100492731	5-hydroxytryptamine receptor 3A-like	K04819
mde:101888220	pickpocket protein 19-like	K03440
pbi:103055877	transient receptor potential cation channel subfamily V member 1-like	K05222
bdi:100822683	aquaporin SIP1-1-like	K09875
amj:102559972	KCNK5; potassium channel, subfamily K, member 5	K04916
xma:102217048	aquaporin-11-like	K09870
dpe:Dper_GL15946	GL15946 gene product from transcript GL15946-RA	K03440
pbi:103064916	epithelial chloride channel protein-like	K05030
ola:101173028	voltage-dependent calcium channel subunit alpha-2/delta-4-like	K04861
fch:102049336	CACNG7; calcium channel, voltage-dependent, gamma subunit 7	K04872
tup:102469737	CATSPERD; catsper channel auxiliary subunit delta	K16895
ame:413069	CLCN7, GB17112; chloride channel 7	K05016
shr:100933646	HTR3A; 5-hydroxytryptamine (serotonin) receptor 3A, ionotropic	K04819
dre:796753	calcium-activated potassium channel subunit beta-2-like	K04938
phd:102315413	potassium voltage-gated channel subfamily KQT member 5-like	K04930
lve:103079405	CLCA1; chloride channel accessory 1	K05027
ngi:103741467	P2rx6; purinergic receptor P2X, ligand-gated ion channel, 6	K05221
vda:VDAG_06358	chloride channel protein	K05012
dwi:Dwil_GK20360	GK20360 gene product from transcript GK20360-RA	K03440
aga:AgaP_AGAP011610	AGAP011610-PA	K03440
dwi:Dwil_GK24333	GK24333 gene product from transcript GK24333-RA	K05195
dre:561434	cacna2d1a, si:ch211-251k4.1; calcium channel, voltage-dependent, alpha 2/delta subunit 1a	K04858
dre:563989	trpc6a, bZ1P14.9, si:rp71-1p14.9, trpc6; transient receptor potential cation channel, subfamily C, member 6a	K04969
mze:101485620	voltage-dependent L-type calcium channel subunit alpha-1D-like	K04851
ppx:T1E_2259	aquaporin Z	K06188
bta:506324	KCNG2; potassium voltage-gated channel, subfamily G, member 2	K04901
phi:102109011	AQP11; aquaporin 11	K09870
shr:100915096	TRPV2; transient receptor potential cation channel, subfamily V, member 2	K04971
bom:102267295	CATSPER1; cation channel, sperm associated 1	K16889
aag:AaeL_AAEL010570	acetylcholine receptor, beta-type subunit invertebrate	K05312
lcm:102361301	ITPR1; inositol 1,4,5-trisphosphate receptor, type 1	K04958
ocu:100345554	TRPM6; transient receptor potential cation channel, subfamily M, member 6	K04981
gmx:100780320	glutamate receptor 2.7-like	K05387
dre:561195	trpv1, si:dkey-9e15.2; transient receptor potential cation channel, subfamily V, member 1	K05222
asn:102387624	TRPV2; transient receptor potential cation channel, subfamily V, member 2	K04971
chx:102176151	CACNA1S; calcium channel, voltage-dependent, L type, alpha 1S subunit	K04857
umr:103681759	HCN2; hyperpolarization activated cyclic nucleotide-gated potassium channel 2	K04955
ssx:SACTE_0552	MIP family channel protein	K06188
spu:594527	inositol 1,4,5-trisphosphate receptor-like	K04958
cmy:102934954	epithelial chloride channel protein-like	K05030
xma:102231366	potassium voltage-gated channel subfamily H member 4-like	K04907
mze:101482747	inward rectifier potassium channel 4-like	K04998
xtr:100496127	kcnk16; potassium channel, subfamily K, member 16	K04924
mde:101899378	pickpocket protein 28-like	K03440
cmo:103501855	glutamate receptor 2.8-like	K05387
dwi:Dwil_GK17712	GK17712 gene product from transcript GK17712-RA	K05315
sip:N597_06085	aquaporin	K06188
bta:519394	HTR3C; 5-hydroxytryptamine (serotonin) receptor 3C, ionotropic	K04819
myd:102764604	GABRQ; gamma-aminobutyric acid (GABA) A receptor, theta	K05192
tcc:TCM_030655	Calcium-activated outward-rectifying potassium channel 1 isoform 1	K05389
aga:AgaP_AGAP008843	AGAP008843-PA	K09884
mze:101480715	voltage-dependent N-type calcium channel subunit alpha-1B-like	K04849
pif:PITG_05332	Voltage-gated Ion Channel (VIC) Superfamily	K16896
cmo:103487887	glutamate receptor 2.1-like	K05387
dpe:Dper_GL10509	GL10509 gene product from transcript GL10509-RA	K09884
xtr:100485618	p2rx1; purinergic receptor P2X, ligand-gated ion channel, 1	K05215
bmor:101739050	ATP-sensitive inward rectifier potassium channel 12-like	K05330
tcc:TCM_008109	Two-pore channel 1	K16900
hgl:101719256	Kcnk7; potassium channel, subfamily K, member 7	K04918
cge:100764074	Gabra5; gamma-aminobutyric acid (GABA) A receptor, alpha 5	K05175
bpg:Bathy02g03360	ATP-gated ion channel subunit P2X4	K05218
phd:102335311	ZACN; zinc activated ligand-gated ion channel	K16888
tsp:Tsp_08496	methylosome subunit pICln	K05019
ola:101170293	transient receptor potential cation channel subfamily V member 1-like	K05222
cmy:102941446	CLIC1; chloride intracellular channel 1	K05021
ola:101161818	glutamate [NMDA] receptor subunit 3A-like	K05213
ptg:102961387	TRPV2; transient receptor potential cation channel, subfamily V, member 2	K04971
oas:101123026	voltage-dependent N-type calcium channel subunit alpha-1B-like	K04849
acs:100553798	p2rx2; purinergic receptor P2X, ligand-gated ion channel, 2	K05216
ssc:102167071	TRPM4; transient receptor potential cation channel, subfamily M, member 4	K04979
hgl:101728448	potassium channel subfamily K member 13-like	K04922
pale:102879206	GABRE; gamma-aminobutyric acid (GABA) A receptor, epsilon	K05185
msa:Mycsm_00589	permease, glycerol uptake facilitator	K06188
dgr:Dgri_GH21795	GH21795 gene product from transcript GH21795-RA	K04955
myb:102261640	PKD2L2; polycystic kidney disease 2-like 2	K04991
fca:101097091	CHRNA10; cholinergic receptor, nicotinic, alpha 10 (neuronal)	K04811
phd:102338894	CACNA1G; calcium channel, voltage-dependent, T type, alpha 1G subunit	K04854
fch:102052508	CNGA4; cyclic nucleotide gated channel alpha 4	K04951
oaa:100083829	CLIC3; chloride intracellular channel 3	K05023
pbi:103060618	KCNE4; potassium voltage-gated channel, Isk-related family, member 4	K04898
api:100164560	transient receptor potential cation channel trpm-like	K04978
oaa:100073791	transient receptor potential cation channel subfamily V member 5-like	K04975
bacu:103006194	glutamate receptor 3-like	K05199
bmor:101738409	calcium-activated potassium channel slowpoke-like	K04936
apla:101801581	acid-sensing ion channel 1-like	K04831
fpg:101919310	P2RX7; purinergic receptor P2X, ligand-gated ion channel, 7	K05220
dan:Dana_GF20729	GF20729 gene product from transcript GF20729-RA	K03440
mze:101483338	potassium channel subfamily K member 6-like	K04917
cfa:487743	KCNE1; potassium voltage-gated channel subfamily E member 1-like	K04894
ang:ANI_1_2468024	An02g04210; voltage-gated chloride channel	K05012
dsi:Dsim_GD24975	GD24975 gene product from transcript GD24975-RA	K03440
afm:AFUA_4G03390	aquaporin	K09885
bdi:100825775	aquaporin NIP3-3-like	K09874
dvi:Dvir_GJ22507	GJ22507 gene product from transcript GJ22507-RA	K05312
gga:769191	ASIC4, ACCN4; acid-sensing (proton-gated) ion channel family member 4	K04831
shr:100923604	P2RX5; purinergic receptor P2X, ligand-gated ion channel, 5	K05219
ptr:455128	CACNA1G; calcium channel, voltage-dependent, T type, alpha 1G subunit	K04854
pfc:PflA506_3448	aqpZ2; aquaporin Z	K06188
mmu:16532	Kcnu1, Kcnma3, Slo3, mSlo3; potassium channel, subfamily U, member 1	K05274
xtr:100158479	uncharacterized LOC100158479	K09869
lcm:102346743	TRPM6; transient receptor potential cation channel, subfamily M, member 6	K04981
tsp:Tsp_09398	dihydropyridine sensitive L-type calcium channel family protein	K05317
dre:559153	kcnk12; potassium channel, subfamily K, member 12	K04921
myb:102251333	GABRB3; gamma-aminobutyric acid (GABA) A receptor, beta 3	K05181
lve:103073736	GABRQ; gamma-aminobutyric acid (GABA) A receptor, theta	K05192
smm:Smp_141660	high voltage-activated calcium channel beta subunit 2	K04863
xtr:100491578	kcne3; potassium voltage-gated channel, Isk-related family, member 3	K04897
cmy:102940170	SCN4B; sodium channel, voltage-gated, type IV, beta subunit	K04848
dpo:Dpse_GA20451	GA20451 gene product from transcript GA20451-RA	K03440
dgr:Dgri_GH24843	GH24843 gene product from transcript GH24843-RA	K05315
mde:101896803	mucolipin-3-like	K05329
amj:102558218	glycine receptor subunit alpha-2-like	K05194
cmy:102943918	AQP9; aquaporin 9	K09877
bdi:100844557	aquaporin TIP4-4-like	K09873
tgu:100226108	PKD1L2; polycystic kidney disease 1-like 2	K04988
cthe:Chro_2175	major intrinsic protein	K06188
ola:101171299	potassium channel subfamily K member 10-like	K04920
xla:444847	chrnd, chnrd, chrng; cholinergic receptor, nicotinic, delta (muscle)	K04816
bta:540560	ACCN5; acid-sensing (proton-gated) ion channel family member 5	K04832
xma:102235346	methylosome subunit pICln-like	K05019
pif:PITG_13184	mucolipin-like protein	K04992
dsi:Dsim_GD24823	GD24823 gene product from transcript GD24823-RA	K05175
mze:101487468	gamma-aminobutyric acid receptor subunit beta-3-like	K05181
cmk:103184030	trpv4; transient receptor potential cation channel, subfamily V, member 4	K04973
cit:102625627	aquaporin TIP3-1-like	K09873
fve:101291413	two-pore potassium channel 1-like	K05389
mcc:704086	SCN1A; sodium channel, voltage-gated, type I, alpha subunit	K04833
oaa:100081541	KCNE4; potassium voltage-gated channel, Isk-related family, member 4	K04898
mze:101469492	transient receptor potential cation channel subfamily M member 5-like	K04980
lve:103077958	SCNN1D; sodium channel, non-voltage-gated 1, delta subunit	K04826
abb:ABBFA_000266	aquaporin Z	K06188
acs:103280540	cation channel sperm-associated protein subunit gamma-like	K16894
lcm:102352362	P2RX7; purinergic receptor P2X, ligand-gated ion channel, 7	K05220
cqu:CpipJ_CPIJ012217	inositol 1,4,5-trisphosphate receptor	K04958
aag:AaeL_AAEL008056	hyperpolarization activated cyclic nucleotide-gated potassium channel	K04955
dan:Dana_GF22642	GF22642 gene product from transcript GF22642-RA	K03440
aga:AgaP_AGAP005490	AGAP005490-PA	K05316
tru:101080024	glutamate [NMDA] receptor subunit zeta-1-like	K05208
clv:102090857	P2RX3; purinergic receptor P2X, ligand-gated ion channel, 3	K05217
phd:102316149	CACNA1H; calcium channel, voltage-dependent, T type, alpha 1H subunit	K04855
cbr:CBG20920	Hypothetical protein CBG20920	K09884
bom:102266469	5-hydroxytryptamine receptor 3D-like	K04819
pss:102453417	potassium voltage-gated channel subfamily A member 3-like	K04876
fpg:101913180	KCNE3; potassium voltage-gated channel, Isk-related family, member 3	K04897
salu:DC74_2075	aquaporin Z	K06188
phi:102099969	MIP; major intrinsic protein of lens fiber	K09863
ocu:100344981	PKD1L3; polycystic kidney disease 1-like 3	K04989
acs:100564081	pkd2l1; polycystic kidney disease 2-like 1	K04990
tru:101069448	cyclic nucleotide-gated cation channel beta-1-like	K04952
dre:100149388	itpr1; inositol 1,4,5-trisphosphate receptor type 1	K04958
amj:102569718	acid-sensing ion channel 4-like	K04831
brp:103864649	glutamate receptor 2.2	K05387
tsp:Tsp_08572	chloride transporter, chloride channel family	K05011
fch:102048297	CHRNA10; cholinergic receptor, nicotinic, alpha 10 (neuronal)	K04811
lcm:102366778	MCOLN2; mucolipin 2	K04993
aqu:100639657	cation channel sperm-associated protein 2-like	K16890
tup:102491704	MCOLN3; mucolipin 3	K04994
aly:ARALYDRAFT_901244	TIP4_1	K09873
mze:101470515	H(+)/Cl(-) exchange transporter 7-like	K05016
dre:334289	clca1, fi39d11, wu:fi39d11; chloride channel accessory 1	K05030
cqu:CpipJ_CPIJ012002	pickpocket 16	K03440
chx:102170924	KCNJ9; potassium inwardly-rectifying channel, subfamily J, member 9	K05002
cqu:CpipJ_CPIJ018672	voltage-dependent T-type calcium channel subunit alpha-1G	K05315
cin:100183835	H(+)/Cl(-) exchange transporter 7-like	K05016
cmk:103175668	transient receptor potential cation channel subfamily V member 6-like	K04975
mze:101485371	5-hydroxytryptamine receptor 3A-like	K04819
mmu:12291	Cacna1g, Cav3.1d, [a]1G, a1G, alpha-1G, mKIAA1123; calcium channel, voltage-dependent, T type, alpha 1G subunit	K04854
sot:102593047	two-pore potassium channel 3-like	K05389
ame:725457	DEG2, GB18958; DEG/ENaC Na channel 2	K03440
xla:386669	chrng; cholinergic receptor, nicotinic, gamma (muscle)	K04818
lcm:102361875	uncharacterized LOC102361875	K04828
pale:102880366	KCNA2; potassium voltage-gated channel, shaker-related subfamily, member 2	K04875
bdi:100838940	methylosome subunit pICln-like	K05019
acs:100562988	kcnk13; potassium channel, subfamily K, member 13	K04922
fab:101816584	KCNE4; potassium voltage-gated channel, Isk-related family, member 4	K04898
cmy:102937058	cation channel sperm-associated protein 4-like	K16892
dvi:Dvir_GJ21600	GJ21600 gene product from transcript GJ21600-RA	K03440
ola:101155143	potassium voltage-gated channel subfamily B member 2-like	K04886
hgl:101712289	Kcnmb3; potassium large conductance calcium-activated channel, subfamily M beta member 3	K04939
pbi:103063316	acid-sensing ion channel 1-like	K04829
aga:AgaP_AGAP009598	AGAP009598-PA	K05316
dmo:Dmoj_GI17841	GI17841 gene product from transcript GI17841-RA	K03440
dwi:Dwil_GK22758	GK22758 gene product from transcript GK22758-RA	K03440
mze:101479737	voltage-dependent T-type calcium channel subunit alpha-1G-like	K04854
tcc:TCM_046900	Glutamate receptor	K05387
brp:103874458	chloride channel protein CLC-d	K05016
dgr:Dgri_GH18904	GH18904 gene product from transcript GH18904-RA	K03440
api:100168826	two pore calcium channel protein 1-like	K16896
dre:474351	trpa1a, ANKTM1, trpa1; transient receptor potential cation channel, subfamily A, member 1a	K04984
mcc:721721	CACNA1C; calcium channel, voltage-dependent, L type, alpha 1C subunit	K04850
ptg:102952211	HTR3B; 5-hydroxytryptamine (serotonin) receptor 3B, ionotropic	K04819
dse:Dsec_GM13580	GM13580 gene product from transcript GM13580-RA	K04958
bmor:101738592	transient receptor potential cation channel trpm-like	K04978
myd:102771697	KCNJ4; potassium inwardly-rectifying channel, subfamily J, member 4	K04998
pbi:103066698	CNGB1; cyclic nucleotide gated channel beta 1	K04952
asn:102373138	CACNB1; calcium channel, voltage-dependent, beta 1 subunit	K04862
bom:102270295	uncharacterized LOC102270295	K04921
tcc:TCM_000045	Glutamate receptor 3.6	K05387
hmg:100198291	polycystin-2-like	K04986
hgl:101712413	Chrna6; cholinergic receptor, nicotinic, alpha 6 (neuronal)	K04808
fve:101292726	aquaporin NIP2-1-like	K09874
ola:101157251	acetylcholine receptor subunit beta-like	K04812
xma:102223731	chloride channel protein 2-like	K05011
myd:102775201	KCNK5; potassium channel, subfamily K, member 5	K04916
pop:POPTR_0002s18870g	POPTRDRAFT_755721; calcium-activated outward-rectifying potassium channel 5 family protein	K05389
nvi:100123413	nAChRa2; nicotinic acetylcholine receptor alpha 2 subunit	K05312
acs:100560385	sodium channel protein type 5 subunit alpha	K04838
mbe:MBM_08506	aquaporin	K09885
mcc:100426039	aquaporin-12-like	K09871
dmo:Dmoj_GI20505	GI20505 gene product from transcript GI20505-RA	K09884
bcr:BCAH187_A4635	aquaporin Z	K06188
xma:102232216	neuronal acetylcholine receptor subunit alpha-4-like	K04806
tca:662174	Glucl, GluClalpha; glutamate-gated chloride channel	K05273
pao:Pat9b_0239	MIP family channel protein	K06188
mdo:100031997	P2RX1; purinergic receptor P2X, ligand-gated ion channel, 1	K05215
ngi:103738793	Kcnk4; potassium channel, subfamily K, member 4	K04915
tru:101079593	glutamate [NMDA] receptor subunit epsilon-4-like	K05212
ola:101155076	neuronal acetylcholine receptor subunit alpha-2-like	K04804
mze:101482453	voltage-dependent calcium channel gamma-1 subunit-like	K04866
myd:102773668	GABRD; gamma-aminobutyric acid (GABA) A receptor, delta	K05184
dre:100331767	kcnh5; potassium voltage-gated channel, subfamily H (eag-related), member 5	K04908
ngi:103745306	Asic3; acid-sensing (proton-gated) ion channel 3	K04830
mdo:100032712	transient receptor potential cation channel subfamily V member 3-like	K04972
put:PT7_0337	aquaporin Z	K06188
tca:659850	voltage-dependent calcium channel subunit alpha-2/delta-3-like	K05316
lcm:102352253	glutamate receptor ionotropic, delta-2-like	K05207
lcm:102352709	voltage-dependent T-type calcium channel subunit alpha-1I-like	K04856
apla:101795685	epithelial chloride channel protein-like	K05030
xtr:100492237	potassium voltage-gated channel subfamily H member 8-like	K04911
pbi:103050645	TRPM6; transient receptor potential cation channel, subfamily M, member 6	K04981
fve:101313465	cyclic nucleotide-gated ion channel 1-like	K05391
dgr:Dgri_GH18906	GH18906 gene product from transcript GH18906-RA	K03440
tsp:Tsp_07378	gamma-aminobutyric acid receptor subunit beta	K05195
sita:101779019	glutamate receptor 2.8-like	K05387
zma:100273558	uncharacterized LOC100273558	K05391
cge:100771505	Mcoln1; mucolipin 1	K04992
amj:102564490	GABRR3; gamma-aminobutyric acid (GABA) A receptor, rho 3	K05190
ngi:103741836	Trpm3; transient receptor potential cation channel, subfamily M, member 3	K04978
mmu:333329	Cngb1, Cngb1b, Gm1959; cyclic nucleotide gated channel beta 1	K04952
spu:582202	potassium voltage-gated channel protein Shal-like	K05321
mze:101470714	sodium channel protein type 4 subunit alpha B-like	K04840
dgr:Dgri_GH20930	GH20930 gene product from transcript GH20930-RA	K03440
dre:567478	clcn1; chloride channel, voltage-sensitive 1	K05010
cmk:103187461	clcnka; chloride channel, voltage-sensitive Ka	K05018
mdo:100030273	PKD1L1; polycystic kidney disease 1 like 1	K04987
lcm:102359104	5-hydroxytryptamine receptor 3A-like	K04819
asn:102377385	KCNJ13; potassium inwardly-rectifying channel, subfamily J, member 13	K05006
pss:102456256	cation channel sperm-associated protein subunit delta-like	K16895
dre:570138	kcnn3, si:dkey-45h18.1; potassium intermediate/small conductance calcium-activated channel, subfamily N, member 3	K04944
lcm:102353926	KCNK10; potassium channel, subfamily K, member 10	K04920
cmk:103186046	ATP-sensitive inward rectifier potassium channel 14-like	K05007
cmk:103188496	catsperb; catsper channel auxiliary subunit beta	K16893
asn:102376622	HTR3B; 5-hydroxytryptamine (serotonin) receptor 3B, ionotropic	K04819
tup:102472936	KCNK12; potassium channel, subfamily K, member 12	K04921
lcm:102347085	glutamate receptor ionotropic, NMDA 3A-like	K05213
dan:Dana_GF14194	GF14194 gene product from transcript GF14194-RA	K04986
mtr:MTR_5g063930	Aquaporin NIP1-1	K09874
xma:102233920	aquaporin-3-like	K09876
cin:100186738	acid-sensing ion channel 2	K04829
csl:COCSUDRAFT_55575	plasma membrane intrinsic protein	K09872
cmk:103191291	ATP-sensitive inward rectifier potassium channel 10-like	K05003
api:100161903	acetylcholine receptor subunit alpha-like	K05312
cin:100186062	gamma-aminobutyric acid receptor subunit beta-3-like	K05181
cit:102626077	chloride channel protein CLC-c-like	K05016
tru:101075756	potassium channel subfamily K member 4-like	K04915
acs:100551551	cacng1; calcium channel, voltage-dependent, gamma subunit 1	K04866
dgr:Dgri_GH13599	GH13599 gene product from transcript GH13599-RA	K05320
cit:102628154	glutamate receptor 2.7-like	K05387
tca:659899	glutamate receptor ionotropic, kainate 2	K05313
dsi:Dsim_GD21120	GD21120 gene product from transcript GD21120-RA	K04936
dmo:Dmoj_GI23407	GI23407 gene product from transcript GI23407-RA	K03440
bmor:100126173	nAChRb2, Achrb2; nicotinic acetylcholine receptor subunit beta 2	K04809
clh:IX49_02080	porin	K06188
fve:101312055	glutamate receptor 2.8-like	K05387
xce:Xcel_0741	major intrinsic protein	K06188
mde:101893182	voltage-dependent calcium channel subunit alpha-2/delta-3-like	K05316
xma:102232413	inward rectifier potassium channel 16-like	K05009
ocu:100346463	KCNK17; potassium channel, subfamily K, member 17	K04925
mdo:100025873	KCNH6; potassium voltage-gated channel, subfamily H (eag-related), member 6	K04909
hgl:101710491	Catsperb; catsper channel auxiliary subunit beta	K16893
pmum:103343318	glutamate receptor 1.2-like	K05387
mde:101893629	pickpocket protein 28-like	K03440
mze:101484364	potassium voltage-gated channel subfamily H member 5-like	K04908
pon:100458387	voltage-dependent P/Q-type calcium channel subunit alpha-1A-like	K04344
dan:Dana_GF22609	GF22609 gene product from transcript GF22609-RA	K03440
ola:101156116	small conductance calcium-activated potassium channel protein 3-like	K04944
oaa:100086691	P2RX3; purinergic receptor P2X, ligand-gated ion channel, 3	K05217
smz:SMD_3135	aqpZ; aquaporin	K06188
dre:100535196	cacna2d3; voltage-dependent calcium channel subunit alpha-2/delta-3	K04860
lbc:LACBIDRAFT_247189	Cl-channel protein	K05012
ngi:103749795	Scnn1d; sodium channel, non-voltage-gated 1, delta subunit	K04826
tup:102476311	glutamate receptor ionotropic, delta-2-like	K05207
asn:102388614	CHRNB4; cholinergic receptor, nicotinic, beta 4 (neuronal)	K04815
apla:101790016	KCNE1; potassium voltage-gated channel, Isk-related family, member 1	K04894
sita:101772811	cyclic nucleotide-gated ion channel 2-like	K05391
pss:102444313	TRPV4; transient receptor potential cation channel, subfamily V, member 4	K04973
dse:Dsec_GM21806	GM21806 gene product from transcript GM21806-RA	K05019
mmu:22068	Trpc6, AV025995, LLHWJM002, LLHWJM003, LLHWJM004, TRP-6, Trrp6, mtrp6; transient receptor potential cation channel, subfamily C, member 6	K04969
dre:393606	kcnk5b, kcnk5, zgc:63921; potassium channel, subfamily K, member 5b	K04916
nvi:100117527	voltage-dependent L-type calcium channel subunit beta-2	K05317
gga:769385	CACNA1G; calcium channel, voltage-dependent, T type, alpha 1G subunit	K04854
fab:101820877	CNGB1; cyclic nucleotide gated channel beta 1	K04952
mze:101480582	G protein-activated inward rectifier potassium channel 1-like	K04997
amj:102564687	P2RX4; purinergic receptor P2X, ligand-gated ion channel, 4	K05218
pxb:103965433	two-pore potassium channel 1-like	K05389
hgl:101710719	Catsper2; cation channel, sperm associated 2	K16890
csl:COCSUDRAFT_68154	aquaporin-like protein	K09869
fco:FCOL_10100	MIP family channel protein	K06188
bmor:101742197	inward rectifier potassium channel irk-1-like	K05330
smm:Smp_096480	Cys-loop ligand gated ion channel subunit	K05196
ola:101162375	chloride intracellular channel protein 2-like	K05022
oaa:100075307	potassium voltage-gated channel subfamily V member 2-like	K04935
dpe:Dper_GL26473	GL26473 gene product from transcript GL26473-RA	K03440
lve:103085748	acid-sensing ion channel 2-like	K04828
mgp:100541284	potassium voltage-gated channel subfamily E member 2-like	K04896
hgl:101707541	Kcne1l; KCNE1-like	K04895
oaa:100092020	MCOLN1; mucolipin 1	K04992
dan:Dana_GF12963	GF12963 gene product from transcript GF12963-RA	K09884
tru:101074795	voltage-gated potassium channel subunit beta-1-like	K04882
dse:Dsec_GM12593	GM12593 gene product from transcript GM12593-RA	K05315
nle:100590059	P2X purinoceptor 6-like	K05221
cin:100178301	cyclic nucleotide-gated channel rod photoreceptor subunit alpha-like	K04949
hmg:100211770	potassium channel subfamily K member 9-like	K04919
ola:101171301	acetylcholine receptor subunit delta-like	K04816
lcm:102362398	MCOLN3; mucolipin 3	K04994
atu:Atu0476	aqpZ; aquaporin	K06188
bmor:101740977	glutamate receptor 1-like	K05199
cmk:103171748	scn2b; sodium channel, voltage-gated, type II, beta subunit	K04846
dse:Dsec_GM17858	GM17858 gene product from transcript GM17858-RA	K04958
bid:Bind_2325	MIP family channel protein	K06188
dya:Dyak_GE14047	GE14047 gene product from transcript GE14047-RA	K03440
pss:102447101	CNGB1; cyclic nucleotide gated channel beta 1	K04952
ngi:103743059	Clns1a; chloride channel, nucleotide-sensitive, 1A	K05019
xtr:100487366	trpm6; transient receptor potential cation channel, subfamily M, member 6	K04981
gsl:Gasu_35350	chloride channel/carrier, CIC family	K05015
mze:101473021	5-hydroxytryptamine receptor 3A-like	K04819
tup:102493701	HCN2; hyperpolarization activated cyclic nucleotide-gated potassium channel 2	K04955
hgl:101709018	P2rx3; purinergic receptor P2X, ligand-gated ion channel, 3	K05217
dre:795492	cacnb2a, CACNB2.1, cacnb2b; calcium channel, voltage-dependent, beta 2a	K04863
tca:655871	degenerin del-1	K03440
dya:Dyak_GE24425	GE24425 gene product from transcript GE24425-RA	K05323
rno:689349	Catsper1; cation channel, sperm associated 1	K16889
xla:100126610	nr2b; ionotropic glutamate receptor subunit NR2B	K05210
pbi:103063409	CACNA1H; calcium channel, voltage-dependent, T type, alpha 1H subunit	K04855
tgu:100228362	methylosome subunit pICln-like	K05019
pss:102455513	KCNJ11; potassium inwardly-rectifying channel, subfamily J, member 11	K05004
spu:579495	TPC1, tpcn1; two-pore calcium channel 1	K16896
fve:101308735	glutamate receptor 2.7-like	K05387
umr:103660319	CHRNA5; cholinergic receptor, nicotinic, alpha 5 (neuronal)	K04807
vvi:100245431	glutamate receptor 2.8-like	K05387
acs:100563127	kcnf1; potassium voltage-gated channel, subfamily F, member 1	K04899
pale:102886305	CLIC5; chloride intracellular channel 5	K05025
sce:YLL052C	AQY2; Aqy2p	K09885
xma:102232874	voltage-dependent L-type calcium channel subunit beta-3-like	K04864
mcf:102141151	AQP2; aquaporin 2 (collecting duct)	K09865
phi:102114144	GRIN3B; glutamate receptor, ionotropic, N-methyl-D-aspartate 3B	K05214
pmum:103330349	chloride channel protein CLC-b	K05016
dre:797337	kcnab2; potassium voltage-gated channel, shaker-related subfamily, beta member 2	K04883
fpg:101922187	TRPM2; transient receptor potential cation channel, subfamily M, member 2	K04977
lcm:102354872	sodium channel protein 60E-like	K04834
dre:557584	clcn5, si:dkey-171c9.2; chloride channel 5	K05012
spu:575477	acid-sensing ion channel 2-like	K04829
aly:ARALYDRAFT_491571	ATGLR2.1	K05387
ngi:103744645	potassium channel subfamily U member 1-like	K05274
cge:100770528	Kcnk17; potassium channel, subfamily K, member 17	K04925
pbi:103055459	G protein-activated inward rectifier potassium channel 1-like	K04997
cmy:102941719	ITPR1; inositol 1,4,5-trisphosphate receptor, type 1	K04958
shr:100921267	CACNA1G; calcium channel, voltage-dependent, T type, alpha 1G subunit	K04854
smm:Smp_012380	potassium channel beta	K04883
bmor:101737845	H(+)/Cl(-) exchange transporter 7-like	K05016
sita:101768354	aquaporin NIP1-3-like	K09874
fve:101307905	two-pore potassium channel 3-like	K05389
xtr:100494398	gabra3; gamma-aminobutyric acid (GABA) A receptor, alpha 3	K05175
cqu:CpipJ_CPIJ001522	transient receptor potential channel	K05328
hgl:101725073	Clic2; chloride intracellular channel 2	K05022
mus:103978689	glutamate receptor 3.1-like isoform X1	K05387
dpe:Dper_GL23907	GL23907 gene product from transcript GL23907-RA	K03440
fve:101300610	glutamate receptor 2.7-like	K05387
mdm:103442611	glutamate receptor 2.8-like	K05387
dre:571467	kcnk13a, zgc:171694; potassium channel, subfamily K, member 13a	K04922
str:Sterm_3229	MIP family channel protein	K06188
sot:102592704	glutamate receptor 2.4-like	K05387
cmk:103189398	gabra6; gamma-aminobutyric acid (GABA) A receptor, alpha 6	K05175
cgi:CGB_K2110W	chloride channel; Gef1p	K05012
xtr:100495031	two pore calcium channel protein 1-like	K16897
tgu:100221657	AQP2; aquaporin 2 (collecting duct)	K09865
csl:COCSUDRAFT_67353	voltage-gated potassium channel	K04954
myd:102775466	CNGB1; cyclic nucleotide gated channel beta 1	K04952
spu:594100	uncharacterized LOC594100	K04952
oaa:100073673	CATSPERG; catsper channel auxiliary subunit gamma	K16894
mic:Mic7113_3783	MIP family channel protein	K06188
lcm:102356469	5-hydroxytryptamine receptor 3A-like	K04819
ola:101158981	voltage-dependent L-type calcium channel subunit beta-4-like	K04865
xma:102233459	sodium channel protein type 4 subunit alpha A-like	K04837
mcc:699287	KCNK3; potassium channel, subfamily K, member 3	K04914
cqu:CpipJ_CPIJ001302	ryanodine receptor	K04962
pbi:103057585	potassium channel subfamily K member 1-like	K04912
acs:100559883	cacng6; calcium channel, voltage-dependent, gamma subunit 6	K04871
cge:100755682	Scn11a; sodium channel, voltage-gated, type XI, alpha subunit	K04843
clv:102085297	sodium channel protein type 5 subunit alpha-like	K04838
aqu:100632905	chloride channel protein 2-like	K05011
vvi:100264189	glutamate receptor 2.7-like	K05387
ddi:DDB_G0276865	clcB; CLC 6/7 family protein	K05016
tcc:TCM_044941	Cyclic nucleotide-binding transporter 1 isoform 1	K05391
fve:101296031	glutamate receptor 3.3-like	K05387
dre:572476	kcnj15; potassium inwardly-rectifying channel, subfamily J, member 15	K05008
fve:101298950	glutamate receptor 1.2-like	K05387
hmg:100203803	voltage-dependent calcium channel subunit alpha-2/delta-1-like	K04858
dya:Dyak_GE14309	GE14309 gene product from transcript GE14309-RA	K09884
fch:102048282	CNGB1; cyclic nucleotide gated channel beta 1	K04952
tru:101070550	P2X purinoceptor 4-like	K05218
smm:Smp_134050	dihydropyridine-sensitive l-type calcium channel	K04860
tru:101068621	polycystic kidney disease protein 1-like 2-like	K04988
acs:100563820	chrnd; cholinergic receptor, nicotinic, delta (muscle)	K04816
acs:100566428	cacna2d1; calcium channel, voltage-dependent, alpha 2/delta subunit 1	K04858
cit:102628751	glutamate receptor 2.7-like	K05387
acs:100553795	gabre; gamma-aminobutyric acid (GABA) A receptor, epsilon	K05186
acs:100566247	aquaporin-11-like	K09870
cmy:102944221	TRPA1; transient receptor potential cation channel, subfamily A, member 1	K04984
cge:100766859	Catsper2; cation channel, sperm associated 2	K16890
cqu:CpipJ_CPIJ017580	pickpocket 23 short form	K03440
xma:102220117	voltage-dependent N-type calcium channel subunit alpha-1B-like	K04849
bmor:100500929	lcch3; ligand-gated chloride channel-like3 protein	K05181
rno:362052	Clca2, CLCA, Clca4, rbCLCA; chloride channel calcium activated 2	K05030
aga:AgaP_AGAP001284	AGAP001284-PA	K05330
tsp:Tsp_10515	mucolipin-1	K05329
etr:ETAE_2122	aquaporin Z	K06188
sita:101755424	aquaporin PIP2-1-like	K09872
oaa:100081268	CLCA2; chloride channel accessory 2	K05028
bja:bll7116	aqpZ; aquaporin Z	K06188
pale:102879192	CLIC6; chloride intracellular channel 6	K05026
cmy:102942452	CATSPER2; cation channel, sperm associated 2	K16890
xma:102220493	chloride channel protein 2-like	K05011
myd:102768798	gamma-aminobutyric acid receptor subunit alpha-3-like	K05175
api:100162572	potassium channel subfamily K member 1-like	K04912
mze:101486627	potassium voltage-gated channel subfamily A member 4-like	K04877
bmy:Bm1_09345	chloride channel protein 7	K05016
wic:J056_002081	H(+)/Cl(-) exchange transporter 3	K05012
clv:102089785	mucolipin-1-like	K04992
tru:101067402	potassium voltage-gated channel subfamily C member 2-like	K04888
mze:101471946	voltage-dependent L-type calcium channel subunit alpha-1C-like	K04850
oas:101114337	TRPM6; transient receptor potential cation channel, subfamily M, member 6	K04981
xma:102227099	potassium channel subfamily K member 1-like	K04912
ggo:101136517	KCNK15; LOW QUALITY PROTEIN: potassium channel subfamily K member 15	K04923
shr:100932663	KCNK13; potassium channel, subfamily K, member 13	K04922
lcm:102365749	KCNE1L; KCNE1-like	K04895
tca:103314037	pickpocket protein 28-like	K03440
apla:101802358	CACNG4; calcium channel, voltage-dependent, gamma subunit 4	K04869
bka:AH68_05915	glycerol transporter	K06188
aag:AaeL_AAEL007345	cyclic-nucleotide-gated cation channel	K05326
lcm:102349869	CACNG8; calcium channel, voltage-dependent, gamma subunit 8	K04873
mde:101900907	ATP-sensitive inward rectifier potassium channel 12-like	K05330
amj:102574446	GABRG3; gamma-aminobutyric acid (GABA) A receptor, gamma 3	K05186
ptg:102948672	CATSPERD; catsper channel auxiliary subunit delta	K16895
fca:101092644	KCNQ1, KvLQT1; potassium voltage-gated channel, KQT-like subfamily, member 1	K04926
tca:659210	inward rectifier potassium channel 2	K05330
dgr:Dgri_GH19549	GH19549 gene product from transcript GH19549-RA	K05330
myd:102765161	5-hydroxytryptamine receptor 3C-like	K04819
bmor:100126153	nAChRa1, Achra1; nicotinic acetylcholine receptor subunit alpha 1	K05312
dre:387297	p2rx2, p2xr2; purinergic receptor P2X, ligand-gated ion channel, 2	K05216
pch:EY04_29450	porin	K06188
cqu:CpipJ_CPIJ018599	transient receptor potential channel	K05328
pbi:103063487	SCN4B; sodium channel, voltage-gated, type IV, beta subunit	K04848
lcm:102362123	KCNJ16; potassium inwardly-rectifying channel, subfamily J, member 16	K05009
ngl:RG1141_CH20950	Aquaporin Z	K06188
aau:AAur_2559	aqpZ; aquaporin Z	K06188
lcm:102351996	potassium channel subfamily K member 2-like	K04915
mze:101476339	5-hydroxytryptamine receptor 3A-like	K04819
nvi:100118519	potassium voltage-gated channel subfamily KQT member 4	K05324
ptg:102968288	uncharacterized LOC102968288	K04869
tet:TTHERM_00354640	IP3 receptor calcium ion channel	K04958
dre:560289	kcnh7; si:dkey-240h6.1	K04910
tgu:100221337	sodium channel protein type 5 subunit alpha-like	K04838
pxb:103958154	cyclic nucleotide-gated ion channel 1-like	K05391
dmo:Dmoj_GI19125	GI19125 gene product from transcript GI19125-RA	K05016
cthe:Chro_2203	MIP family channel protein	K06188
pbi:103062046	AQP6; aquaporin 6, kidney specific	K09868
cmy:102942853	CLIC3; chloride intracellular channel 3	K05023
ame:551454	GB17590; voltage-dependent calcium channel subunit alpha-2/delta-3-like	K05316
fch:102058431	CACNB1; calcium channel, voltage-dependent, beta 1 subunit	K04862
ptr:460134	ITPR1; inositol 1,4,5-trisphosphate receptor, type 1	K04958
mde:101890062	uncharacterized LOC101890062	K03440
dre:100334711	cyclic nucleotide-gated channel rod photoreceptor subunit alpha-like	K04950
lve:103071152	acetylcholine receptor subunit beta-like	K04812
mus:103974205	aquaporin PIP2-5	K09872
phd:102324204	GRIN1; glutamate receptor, ionotropic, N-methyl D-aspartate 1	K05208
tgu:751958	GRIK1, Glur5; glutamate receptor, ionotropic, kainate 1	K05201
pop:POPTR_0009s16950g	POPTRDRAFT_803968; Glutamate receptor 3.1 precursor family protein	K05387
osa:4332256	Os03g0249300	K05019
asn:102386234	SCN4B; sodium channel, voltage-gated, type IV, beta subunit	K04848
api:100164782	voltage-dependent L-type calcium channel subunit beta-1-like	K05317
aga:AgaP_AGAP009590	AGAP009590-PA	K03440
fve:101294952	glutamate receptor 2.7-like	K05387
tup:102484054	CHRNB1; cholinergic receptor, nicotinic, beta 1 (muscle)	K04812
ocu:103347191	polycystin-1-like	K04985
sly:101262276	SlGLR3.5; glutamate receptor 3.6-like	K05387
sgr:SGR_5903	aquaporin Z	K06188
fin:KQS_10495	aqpZ; aquaporin	K06188
mcc:715787	CACNA1F; calcium channel, voltage-dependent, L type, alpha 1F subunit	K04853
yey:Y11_17621	aquaporin Z	K06188
oaa:100075749	ITPR1; inositol 1,4,5-trisphosphate receptor, type 1	K04958
pda:103713950	two-pore potassium channel 3-like	K05389
sita:101753041	aquaporin NIP3-2-like	K09874
oaa:100082865	KCNE2; potassium voltage-gated channel, Isk-related family, member 2	K04896
api:100570589	pickpocket protein 19-like	K03440
mpp:MICPUCDRAFT_49886	chloride Carrier/Channel family	K05016
pale:102886063	GABRA5; gamma-aminobutyric acid (GABA) A receptor, alpha 5	K05175
asn:102387044	P2RX5; purinergic receptor P2X, ligand-gated ion channel, 5	K05219
cbr:CBG11583	Cbr-cng-1; C. briggsae CBR-CNG-1 protein	K05326
pale:102898989	KCNK4; potassium channel, subfamily K, member 4	K04915
cmk:103177123	gabra5; gamma-aminobutyric acid (GABA) A receptor, alpha 5	K05175
hgl:101709810	Cngb1; cyclic nucleotide gated channel beta 1	K04952
ame:552149	GB14542; aquaporin AQPAn.G-like	K09884
mgp:100542936	aquaporin-11-like	K09870
dmo:Dmoj_GI24082	GI24082 gene product from transcript GI24082-RA	K05011
dvi:Dvir_GJ10610	GJ10610 gene product from transcript GJ10610-RA	K03440
tca:658018	nAChRa8; nicotinic acetylcholine receptor alpha 8 subunit	K05312
shr:100926279	CATSPERD; catsper channel auxiliary subunit delta	K16895
dan:Dana_GF21878	GF21878 gene product from transcript GF21878-RA	K03440
spu:584215	potassium voltage-gated channel subfamily A member 3-like	K04876
dre:387300	p2rx3b, p2xr3.2, zP2X3.2, zgc:110486; purinergic receptor P2X, ligand-gated ion channel, 3b	K05217
pss:102461609	cation channel sperm-associated protein 2-like	K16890
dre:504083	kcnk6, im:7152114, zgc:110418; potassium channel, subfamily K, member 6	K04917
aag:AaeL_AAEL004061	acetylcholine receptor protein alpha 1, 2, 3, 4 invertebrate	K05312
lcm:102358335	KCNJ10; potassium inwardly-rectifying channel, subfamily J, member 10	K05003
obr:102711988	aquaporin NIP1-4-like	K09874
cbr:CBG10905	Cbr-glr-6; C. briggsae CBR-GLR-6 protein	K05313
cfr:102522360	P2RX4; purinergic receptor P2X, ligand-gated ion channel, 4	K05218
gga:416553	PKD1; polycystic kidney disease 1 (autosomal dominant)	K04985
vvi:100245380	chloride channel ClC1	K05016
cgi:CGB_A1010C	potassium channel	K05389
ola:101174955	potassium voltage-gated channel subfamily H member 4-like	K04907
pale:102884636	CATSPER4; cation channel, sperm associated 4	K16892
mdo:100025694	KCNE1; potassium voltage-gated channel, Isk-related family, member 1	K04894
sot:102596125	glutamate receptor 2.9-like	K05387
acs:100567525	pkd2; polycystic kidney disease 2 (autosomal dominant)	K04986
phi:102102066	KCNMB4; potassium large conductance calcium-activated channel, subfamily M, beta member 4	K04941
dse:Dsec_GM18431	GM18431 gene product from transcript GM18431-RA	K05320
cin:100184382	voltage-dependent N-type calcium channel subunit alpha-1B-like	K04849
nga:Ngar_c35830	major intrinsic protein	K06188
cin:100182418	transient receptor potential cation channel subfamily A member 1-like	K04984
spl:Spea_0988	aquaporin Z	K06188
spu:587217	H(+)/Cl(-) exchange transporter 3-like	K05012
tgu:100227443	CACNA2D1; calcium channel, voltage-dependent, alpha 2/delta subunit 1	K04858
chx:102181161	CACNG5; calcium channel, voltage-dependent, gamma subunit 5	K04870
lcm:102351361	AQP5; aquaporin 5	K09863
xtr:448309	aqp1, aqp-chip, aquaporin-1, aquaporin1, chip28; aquaporin 1 (Colton blood group)	K09864
xtr:594875	clca1, cacc, cacc1, clcrg1, gob5; chloride channel accessory 1	K05030
shr:100919234	aquaporin-12-like	K09871
rno:64155	Scn7a, Na-G, Scn6a; sodium channel, voltage-gated, type VII, alpha subunit	K04839
cfr:102524178	gamma-aminobutyric acid receptor subunit gamma-3-like	K05186
tcc:TCM_037180	Tonoplast intrinsic protein 4,1	K09873
dre:678575	chrna2a, chrna2, zgc:136717; cholinergic receptor, nicotinic, alpha 2a (neuronal)	K04804
pbi:103048682	CLIC3; chloride intracellular channel 3	K05023
mdo:100015904	KCNN3; potassium intermediate/small conductance calcium-activated channel, subfamily N, member 3	K04944
bmor:100500924	RDL2; ionotropic GABA-aminobutyric acid receptor RDL2	K05195
tcc:TCM_011335	Glutamate receptor isoform 1	K05387
hmg:100204899	potassium voltage-gated channel subfamily H member 2-like	K04905
tru:101076561	potassium voltage-gated channel subfamily H member 7-like	K04910
meh:M301_1591	MIP family channel protein	K06188
osp:Odosp_1110	major intrinsic protein	K06188
cge:100769314	Catsper1; cation channel, sperm associated 1	K16889
tru:101064234	gamma-aminobutyric acid receptor subunit pi-like	K05189
smm:Smp_163090.1	voltage-gated potassium channel	K05320
mgr:MGG_00468	chloride channel protein 5	K05012
mze:101481335	lens fiber major intrinsic protein-like	K09863
tcc:TCM_016857	Cyclic nucleotide-gated channel 18	K05391
tup:102498317	CACNA1B; calcium channel, voltage-dependent, N type, alpha 1B subunit	K04849
lcm:102346352	cation channel sperm-associated protein 2-like	K16890
mus:103998122	glutamate receptor 2.1-like	K05387
mcf:102141217	KCNH1; potassium voltage-gated channel, subfamily H (eag-related), member 1	K04904
mham:J450_09005	aquaporin Z	K06188
ach:Achl_2307	major intrinsic protein	K06188
cit:102626748	cyclic nucleotide-gated ion channel 1-like	K05391
asn:102377229	CACNA1S; calcium channel, voltage-dependent, L type, alpha 1S subunit	K04857
myb:102253323	HTR3B; 5-hydroxytryptamine (serotonin) receptor 3B, ionotropic	K04819
tca:103312149	pickpocket protein 19-like	K03440
pmum:103343392	glutamate receptor 3.6-like	K05387
acs:100564878	potassium voltage-gated channel subfamily KQT member 1-like	K04926
vvi:100245706	cyclic nucleotide-gated ion channel 2-like	K05391
acs:100568122	cacng5; calcium channel, voltage-dependent, gamma subunit 5	K04870
phd:102326321	ASIC3; acid-sensing (proton-gated) ion channel 3	K04830
bom:102278940	HCN4; hyperpolarization activated cyclic nucleotide-gated potassium channel 4	K04957
pda:103698561	glutamate receptor 2.7-like	K05387
mde:101890597	transient receptor potential protein-like	K05328
dwi:Dwil_GK11108	GK11108 gene product from transcript GK11108-RA	K05011
phi:102109250	PKD2; polycystic kidney disease 2 (autosomal dominant)	K04986
ecb:100069209	glutamate receptor ionotropic, kainate 3-like	K05203
pss:102451037	KCNK4; potassium channel, subfamily K, member 4	K04915
mtr:MTR_2g017590	Aquaporin NIP1-2	K09874
nko:Niako_0043	major intrinsic protein	K06188
amj:102567213	KCNMB4; potassium large conductance calcium-activated channel, subfamily M, beta member 4	K04941
bmor:100126157	nAChRa5, Achra5; nicotinic acetylcholine receptor subunit alpha 5	K05312
tru:446018	a7b; nicotinic acetylcholine receptor alpha 7b subunit	K04809
lcm:102359288	ATP-sensitive inward rectifier potassium channel 11-like	K05004
mus:103985432	aquaporin NIP2-1-like	K09874
sot:102596615	aquaporin TIP2-1-like	K09873
tsp:Tsp_08675	acetylcholine receptor subunit alpha-type unc-63	K05312
csv:101230448	glutamate receptor 2.2-like	K05387
myb:102263539	P2RX4; purinergic receptor P2X, ligand-gated ion channel, 4	K05218
pbi:103061066	potassium/sodium hyperpolarization-activated cyclic nucleotide-gated channel 2-like	K04955
tgu:100229700	CHRNG; cholinergic receptor, nicotinic, gamma (muscle)	K04818
ola:101170960	aquaporin-8-like	K09869
mtr:MTR_4g049340	Aquaporin SIP1-1	K09875
lcm:102350304	HTR3B; 5-hydroxytryptamine (serotonin) receptor 3B, ionotropic	K04819
lcm:102353016	KCNQ2; potassium voltage-gated channel, KQT-like subfamily, member 2	K04927
bacu:103005977	CATSPER1; cation channel, sperm associated 1	K16889
bacu:103011151	P2RX5; purinergic receptor P2X, ligand-gated ion channel, 5	K05219
myd:102762648	uncharacterized LOC102762648	K04926
pdx:Psed_2045	major intrinsic protein	K06188
ssc:100738346	KCNA6; potassium voltage-gated channel, shaker-related subfamily, member 6	K04879
scn:Solca_0620	MIP family channel protein	K06188
lcm:102364263	KCNE4; potassium voltage-gated channel, Isk-related family, member 4	K04898
lcm:102358696	short transient receptor potential channel 2-like	K04965
mde:101893246	pickpocket protein 28-like	K03440
cmy:102930250	CNGB3; cyclic nucleotide gated channel beta 3	K04953
cqu:CpipJ_CPIJ012093	voltage-gated potassium channel	K04926
shr:100923462	KCNK4; potassium channel, subfamily K, member 4	K04915
dpe:Dper_GL18750	GL18750 gene product from transcript GL18750-RA	K05313
cmo:103502645	glutamate receptor 2.9-like	K05387
dwi:Dwil_GK11175	GK11175 gene product from transcript GK11175-RA	K03440
pss:102448549	cation channel sperm-associated protein subunit gamma-like	K16894
pop:POPTR_0012s03570g	POPTRDRAFT_772280; cyclic nucleotide-gated ion channel 20 family protein	K05391
tgu:100224181	KCNG4; potassium voltage-gated channel, subfamily G, member 4	K04903
nle:100589816	KCNE1L; KCNE1-like	K04895
mmu:229933	Clca5, 4732440A06, AI586120, Clca2; chloride channel calcium activated 5	K05028
acs:100561513	cnga1; cyclic nucleotide gated channel alpha 1	K04948
brp:103859661	aquaporin TIP2-1-like	K09873
mze:101474194	potassium voltage-gated channel subfamily KQT member 4-like	K04929
bdi:100835263	glutamate receptor 2.8-like	K05387
cfa:448794	HCN4; hyperpolarization activated cyclic nucleotide-gated potassium channel 4	K04957
pbi:103066926	glutamate receptor ionotropic, delta-1-like	K05206
dre:550520	zgc:110204	K05175
cmo:103487002	aquaporin NIP2-1-like	K09874
pss:102449313	CACNB3; calcium channel, voltage-dependent, beta 3 subunit	K04864
fpg:101915266	TRPM1; transient receptor potential cation channel, subfamily M, member 1	K04976
dre:568566	neuronal acetylcholine receptor subunit beta-4-like	K04815
dwi:Dwil_GK22757	GK22757 gene product from transcript GK22757-RA	K03440
oaa:100077318	transient receptor potential cation channel subfamily M member 4-like	K04979
mcc:721455	TRPV1; transient receptor potential cation channel, subfamily V, member 1	K05222
ola:101167596	potassium voltage-gated channel subfamily G member 3-like	K04902
tgu:100220628	ASIC5; acid-sensing (proton-gated) ion channel family member 5	K04832
ptr:619369	CHRNA5; cholinergic receptor, nicotinic, alpha 5 (neuronal)	K04807
xtr:548466	aqp2, Aquaporin-2, aqp-CD, aqpcd, wch-cd; aquaporin 2 (collecting duct)	K09865
gga:771952	P2RX7; purinergic receptor P2X, ligand-gated ion channel, 7	K05220
fch:102051733	KCNJ16; potassium inwardly-rectifying channel, subfamily J, member 16	K05009
phi:102101061	KCNK17; potassium channel, subfamily K, member 17	K04925
pbi:103049353	ZACN; zinc activated ligand-gated ion channel	K16888
cmk:103182949	potassium voltage-gated channel subfamily H member 8-like	K04911
xla:398417	kcne1, isk, jlns, jlns2, mink, xkcne1, xmink; potassium voltage-gated channel, Isk-related family, member 1	K04894
ptg:102971277	KCNAB2; potassium voltage-gated channel, shaker-related subfamily, beta member 2	K04883
amj:102562552	potassium voltage-gated channel subfamily E member 4-like	K04898
bmor:101735306	transient-receptor-potential-like protein-like	K13803
mdo:100030975	KCNMB1; potassium large conductance calcium-activated channel, subfamily M, beta member 1	K04937
dpe:Dper_GL18253	GL18253 gene product from transcript GL18253-RA	K04990
mze:101486695	ATP-sensitive inward rectifier potassium channel 1-like	K04995
fca:101083756	SCNN1D; sodium channel, non-voltage-gated 1, delta subunit	K04826
osa:4328089	Os02g0117500	K05387
gga:101749217	P2RX2; purinergic receptor P2X, ligand-gated ion channel, 2	K05216
cmk:103185589	potassium voltage-gated channel subfamily A member 2-like	K04876
dre:100331381	glutamate receptor ionotropic, kainate 5-like	K05205
dse:Dsec_GM15523	GM15523 gene product from transcript GM15523-RA	K09884
dsi:Dsim_GD18138	GD18138 gene product from transcript GD18138-RA	K03440
gmx:100792741	glutamate receptor 3.4-like	K05387
shr:100914417	gamma-aminobutyric acid receptor subunit gamma-4-like	K05186
asn:102384044	PKD2L2; polycystic kidney disease 2-like 2	K04991
sita:101768062	glutamate receptor 3.4-like	K05387
tsp:Tsp_01683	amiloride-sensitive sodium channel family protein	K04832
pbi:103067797	KCNN4; potassium intermediate/small conductance calcium-activated channel, subfamily N, member 4	K04945
xma:102225239	acetylcholine receptor subunit delta-like	K04816
asn:102381050	cyclic nucleotide-gated channel rod photoreceptor subunit alpha-like	K04948
vap:Vapar_4980	MIP family channel protein	K06188
ptg:102956145	SCNN1D; sodium channel, non-voltage-gated 1, delta subunit	K04826
fpg:101910773	aquaporin-12-like	K09871
aqu:100638902	two pore calcium channel protein 1-like	K16896
amj:102564457	GABRB2; gamma-aminobutyric acid (GABA) A receptor, beta 2	K05181
vvi:100263543	aquaporin NIP1-2-like	K09874
dre:100003329	cacng8b, si:dkey-117n22.1; calcium channel, voltage-dependent, gamma subunit 8b	K04873
dosa:Os06t0207700-01	Os06g0207700; Similar to predicted protein.	K05391
xma:102224234	sodium channel subunit beta-1-like	K04845
lcm:102361953	potassium voltage-gated channel subfamily E member 1-like	K04894
mze:101486817	potassium channel subfamily K member 1-like	K04912
fve:101297966	glutamate receptor 3.4-like	K05387
tru:101070931	5-hydroxytryptamine receptor 3C-like	K04819
dpo:Dpse_GA10279	GA10279 gene product from transcript GA10279-RA	K05330
gga:427673	SCNN1B; sodium channel, non-voltage-gated 1, beta subunit	K04825
cmk:103189544	ATP-sensitive inward rectifier potassium channel 11-like	K05004
nos:Nos7107_0068	aquaporin	K06188
tca:657839	uncharacterized LOC657839	K05213
mcf:101865639	uncharacterized LOC101865639	K05030
pif:PITG_21538	Voltage-gated Ion Channel (VIC) Superfamily	K04949
lcm:102359695	potassium voltage-gated channel subfamily KQT member 1-like	K04926
cfa:476016	CATSPER1; cation channel, sperm associated 1	K16889
rno:289796	Pkd1l1, RGD1564724, RGD1566034; polycystic kidney disease 1 like 1	K04987
acs:100561452	p2rx4; purinergic receptor P2X, ligand-gated ion channel, 4	K05218
tsp:Tsp_10339	potassium voltage-gated channel protein Shab	K04885
dan:Dana_GF11830	GF11830 gene product from transcript GF11830-RA	K09884
hgl:101713590	Clcnka; chloride channel, voltage-sensitive Ka	K05018
mze:101487658	voltage-dependent R-type calcium channel subunit alpha-1E-like	K04852
amj:102562527	sodium channel protein type 5 subunit alpha-like	K04838
rey:O5Y_17360	aquaporin Z	K06188
pps:100990221	KCNC4; potassium voltage-gated channel, Shaw-related subfamily, member 4	K04890
ptg:102966856	KCNN1; potassium intermediate/small conductance calcium-activated channel, subfamily N, member 1	K04942
pbi:103062757	TRPV2; transient receptor potential cation channel, subfamily V, member 2	K04971
xma:102221609	potassium voltage-gated channel subfamily KQT member 1-like	K04926
cmk:103181276	kcnh8; potassium voltage-gated channel, subfamily H (eag-related), member 8	K04911
dre:387301	p2rx4b, p2rx4.2, p2xr4.2; purinergic receptor P2X, ligand-gated ion channel, 4b	K05218
ola:101167976	short transient receptor potential channel 2-like	K04965
tca:657097	TRP; transient receptor potential channel	K05328
myd:102753574	KCNK12; potassium channel, subfamily K, member 12	K04921
lcm:102366377	potassium voltage-gated channel subfamily V member 1-like	K04934
asn:102370566	AQP2; aquaporin 2 (collecting duct)	K09865
dgr:Dgri_GH25026	GH25026 gene product from transcript GH25026-RA	K05328
loa:LOAG_09330	chloride channel protein 7	K05016
lcm:102348139	CATSPER3; cation channel, sperm associated 3	K16891
mze:101479981	gamma-aminobutyric acid receptor subunit delta-like	K05184
gga:421423	KCNK17; potassium channel, subfamily K, member 17	K04925
xma:102233069	gamma-aminobutyric acid receptor subunit rho-2-like	K05190
vvi:100252161	glutamate receptor 2.7-like	K05387
amj:102563169	CACNA1F; calcium channel, voltage-dependent, L type, alpha 1F subunit	K04853
xma:102219115	voltage-dependent L-type calcium channel subunit beta-1-like	K04862
cot:CORT_0C03020	Gef1 protein	K05012
cmk:103183710	gabrr3; gamma-aminobutyric acid (GABA) A receptor, rho 3	K05190
dre:407669	asic2, accn1, zASIC2; acid-sensing (proton-gated) ion channel 2	K04828
pale:102898561	CATSPERB; catsper channel auxiliary subunit beta	K16893
ppa:PAS_chr2-1_0471	Chloride channel localized to late-or post-Golgi vesicles, involved in iron metabolism	K05012
cmo:103494308	glutamate receptor 2.7-like	K05387
cyj:Cyan7822_0989	MIP family channel protein	K06188
cge:103161135	potassium voltage-gated channel subfamily E member 1-like protein	K04895
tru:101070239	5-hydroxytryptamine receptor 3A-like	K04819
dre:387298	p2rx7, p2xr7; purinergic receptor P2X, ligand-gated ion channel, 7	K05220
mis:MICPUN_60381	voltage-gated ion channel superfamily	K04875
tup:102485032	AQP6; aquaporin 6, kidney specific	K09868
lcm:102362121	TRPV1; transient receptor potential cation channel, subfamily V, member 1	K05222
acs:100567610	clcn1; chloride channel, voltage-sensitive 1	K05010
mze:101482156	voltage-dependent calcium channel gamma-4 subunit-like	K04869
hgl:101708585	Scn2b; sodium channel, voltage-gated, type II, beta subunit	K04846
tup:102490755	CHRNE; cholinergic receptor, nicotinic, epsilon (muscle)	K04817
chx:102190031	SCNN1A; sodium channel, non-voltage-gated 1 alpha subunit	K04824
xma:102223090	gamma-aminobutyric acid receptor subunit beta-2-like	K05181
cge:100766670	epithelial chloride channel protein-like	K05030
tup:102483980	KCNC3; potassium voltage-gated channel, Shaw-related subfamily, member 3	K04889
cmk:103188336	catsperd; catsper channel auxiliary subunit delta	K16895
pbi:103051458	transient receptor potential cation channel subfamily M member 4-like	K04979
vda:VDAG_06396	chloride channel protein	K05012
bacu:103007296	CHRNA4; cholinergic receptor, nicotinic, alpha 4 (neuronal)	K04806
pbi:103062652	potassium voltage-gated channel subfamily B member 1-like	K04885
tup:102497557	PKD1L3; polycystic kidney disease 1-like 3	K04989
cbr:CBG09598	Cbr-aqp-5; C. briggsae CBR-AQP-5 protein	K09884
phi:102113676	SCNN1G; sodium channel, non-voltage-gated 1, gamma subunit	K04827
cten:CANTEDRAFT_96960	voltage-gated chloride channel	K05012
pxb:103949671	glutamate receptor 2.8-like	K05387
ngi:103741483	Pkd1l1; polycystic kidney disease 1 like 1	K04987
cin:100185926	ci-glyr; glycine receptor	K05194
pda:103703092	aquaporin NIP2-1-like	K09874
myd:102757593	AQP7; aquaporin 7	K08771
pbi:103059061	chloride intracellular channel protein 2-like	K05022
shr:100930456	CACNB2; calcium channel, voltage-dependent, beta 2 subunit	K04863
aqu:100640027	inositol 1,4,5-trisphosphate receptor type 1-like	K04958
dmo:Dmoj_GI20214	GI20214 gene product from transcript GI20214-RA	K05324
pbi:103067335	voltage-dependent calcium channel gamma-3 subunit-like	K04868
bmor:101740153	cyclic nucleotide-gated cation channel-like	K05326
rno:29682	Kcnq3; potassium voltage-gated channel, KQT-like subfamily, member 3	K04928
cmk:103179419	voltage-dependent L-type calcium channel subunit alpha-1C-like	K04850
pbi:103062776	KCNU1; potassium channel, subfamily U, member 1	K05274
cjc:100389973	SCN10A; sodium channel, voltage-gated, type X, alpha subunit	K04842
myb:102255540	ASIC3; acid-sensing (proton-gated) ion channel 3	K04830
myd:102768949	CATSPER1; cation channel, sperm associated 1	K16889
pxb:103933082	aquaporin NIP2-1-like	K09874
tru:101061460	chloride channel protein 2-like	K05011
dre:564274	cacna1e; calcium channel, voltage-dependent, R type, alpha 1E subunit	K04852
dre:568849	chrna2b, si:ch211-142k18.2; cholinergic receptor, nicotinic, alpha 2b (neuronal)	K04804
ssc:102163457	HTR3C; 5-hydroxytryptamine (serotonin) receptor 3C, ionotropic	K04819
spu:752545	uncharacterized LOC752545	K04886
mde:101897476	pickpocket protein 19-like	K03440
bom:102274217	CATSPERD; catsper channel auxiliary subunit delta	K16895
aly:ARALYDRAFT_889191	BETA-TIP; beta-tonoplast intrinsic protein	K09873
shi:Shel_12070	permease, glycerol uptake facilitator	K06188
oaa:100075830	COL9A2; collagen, type IX, alpha 2	K04929
cmy:102932816	acid-sensing ion channel 2-like	K04828
tgu:100220296	amiloride-sensitive sodium channel subunit alpha-like	K04826
acs:100555467	kcna3; potassium voltage-gated channel, shaker-related subfamily, member 3	K04876
wce:WS08_1213	glpF; Aquaglyceroporin	K06188
lcm:102356715	CACNA1S; calcium channel, voltage-dependent, L type, alpha 1S subunit	K04857
xma:102227551	neuronal acetylcholine receptor subunit beta-2-like	K04813
ocu:103345327	sodium channel protein type 10 subunit alpha-like	K04842
ola:101171752	uncharacterized LOC101171752	K04920
ngi:103747438	Kcnma1; potassium large conductance calcium-activated channel, subfamily M, alpha member 1	K04936
mde:101899859	uncharacterized LOC101899859	K03440
fab:101821403	SCN1A; sodium channel, voltage-gated, type I, alpha subunit	K04833
mze:101486293	voltage-dependent calcium channel subunit alpha-2/delta-1-like	K04858
cge:100765508	Cacna1s; calcium channel, voltage-dependent, L type, alpha 1S subunit	K04857
dmo:Dmoj_GI19346	GI19346 gene product from transcript GI19346-RA	K09884
tot:TOT_020001044	uncharacterized protein	K05019
tru:101061995	glutamate receptor delta-1 subunit-like	K05206
cmy:102945523	short transient receptor potential channel 2-like	K04965
sly:101246598	aquaporin NIP1-1-like	K09874
fve:101309282	cyclic nucleotide-gated ion channel 2-like	K05391
asn:102382829	amiloride-sensitive sodium channel subunit alpha-like	K04824
pbi:103050561	amiloride-sensitive sodium channel subunit alpha-like	K04824
dre:559964	cacna1f; calcium channel, voltage-dependent, L type, alpha 1F subunit	K04853
clv:102091732	SCN2B; sodium channel, voltage-gated, type II, beta subunit	K04846
phi:102110174	uncharacterized LOC102110174	K04873
mdo:100027906	PKD2L1; polycystic kidney disease 2-like 1	K04990
tru:101068157	polycystic kidney disease protein 1-like 1-like	K04987
dre:557850	trpv4, wu:fp52e02; transient receptor potential cation channel, subfamily V, member 4	K04973
pda:103723200	glutamate receptor 3.4	K05387
dpo:Dpse_GA24082	GA24082 gene product from transcript GA24082-RA	K03440
myd:102764475	CHRNA7; cholinergic receptor, nicotinic, alpha 7 (neuronal)	K04809
phd:102326701	CACNG1; calcium channel, voltage-dependent, gamma subunit 1	K04866
ptr:750493	TRPV1; transient receptor potential cation channel, subfamily V, member 1	K05222
mze:101475399	potassium channel subfamily K member 5-like	K04916
pxb:103946353	cyclic nucleotide-gated ion channel 1-like	K05391
aqu:100636400	p2X purinoceptor 4-like	K05218
xtr:100487822	scnn1g; sodium channel, non-voltage-gated 1, gamma subunit	K04827
cfa:612120	KCNK4; potassium channel, subfamily K, member 4	K04915
dpe:Dper_GL17126	GL17126 gene product from transcript GL17126-RA	K04962
pale:102894943	KCNQ2; potassium voltage-gated channel, KQT-like subfamily, member 2	K04927
tru:101068098	P2X purinoceptor 5-like	K05219
ame:413803	Grd, Amel_GRD, GB11033; GABA-gated ion channel	K05175
ptg:102968239	CLIC3; chloride intracellular channel 3	K05023
acs:100560953	trpm5; transient receptor potential cation channel, subfamily M, member 5	K04980
ocu:103346333	TRPM2; transient receptor potential cation channel, subfamily M, member 2	K04977
mze:101466695	glycine receptor subunit alpha-4-like	K05271
mze:101483332	P2X purinoceptor 4-like	K05218
cmk:103190644	acid-sensing ion channel 1-like	K04829
acs:103283049	catsperb; catsper channel auxiliary subunit beta	K16893
aga:AgaP_AGAP010272	AGAP010272-PA	K05313
lcm:102350090	CHRNA4; cholinergic receptor, nicotinic, alpha 4 (neuronal)	K04806
dpe:Dper_GL21977	GL21977 gene product from transcript GL21977-RA	K05312
oaa:100088587	CATSPER4; cation channel, sperm associated 4	K16892
ola:101174115	chloride channel protein 1-like	K05010
fab:101817211	H(+)/Cl(-) exchange transporter 5-like	K05012
oaa:100089020	RYR3; ryanodine receptor 3	K04963
cmk:103179632	potassium voltage-gated channel subfamily S member 3-like	K04933
apla:101801742	polycystin-1-like	K04985
nko:Niako_4080	MIP family channel protein	K06188
phd:102319265	KCNQ2; potassium voltage-gated channel, KQT-like subfamily, member 2	K04927
pss:102456374	CLIC5; chloride intracellular channel 5	K05025
cco:CCC13826_1636	nhaC; Na+/H+ antiporter NhaC	K06188
pale:102894982	ITPR1; inositol 1,4,5-trisphosphate receptor, type 1	K04958
mus:103983049	chloride conductance regulatory protein ICln-like	K05019
dpe:Dper_GL19208	GL19208 gene product from transcript GL19208-RA	K03440
dpp:DICPUDRAFT_152332	chloride channel protein	K05016
lcm:102357315	TRPM7; transient receptor potential cation channel, subfamily M, member 7	K04982
mdo:100024229	MIP; major intrinsic protein of lens fiber	K09863
fve:101314615	cyclic nucleotide-gated ion channel 1-like	K05391
bom:102280527	CLCNKA; chloride channel, voltage-sensitive Ka	K05018
mcc:100425114	potassium/sodium hyperpolarization-activated cyclic nucleotide-gated channel 2-like	K04955
dre:100034580	cacng6a, si:dkey-234p10.2; calcium channel, voltage-dependent, gamma subunit 6a	K04871
xma:102230334	transient receptor potential cation channel subfamily M member 4-like	K04979
tsp:Tsp_06834	potassium channel subfamily K member 1	K04912
ngi:103751497	Tpcn2; two pore segment channel 2	K14077
fjo:Fjoh_2364	MIP family channel protein	K06188
tru:101079178	potassium channel subfamily K member 5-like	K04925
umr:103660375	KCNAB3; potassium voltage-gated channel, shaker-related subfamily, beta member 3	K04884
fpg:101917166	CHRND; cholinergic receptor, nicotinic, delta (muscle)	K04816
mdm:103446638	nodulin-26-like	K09874
lcm:102365354	KCNH1; potassium voltage-gated channel, subfamily H (eag-related), member 1	K04904
shr:100918220	CLIC5; chloride intracellular channel 5	K05025
fca:101087035	TRPC4; transient receptor potential cation channel, subfamily C, member 4	K04967
mze:101484215	neuronal acetylcholine receptor subunit alpha-2-like	K04804
hgl:101725587	P2rx5; purinergic receptor P2X, ligand-gated ion channel, 5	K05219
ocu:100350832	5-hydroxytryptamine receptor 3C-like	K04819
xma:102232969	mucolipin-3-like	K04994
myd:102758681	KCNMB3; potassium large conductance calcium-activated channel, subfamily M beta member 3	K04939
pbi:103050605	CACNA1A; calcium channel, voltage-dependent, P/Q type, alpha 1A subunit	K04344
ptg:102961475	CATSPER4; cation channel, sperm associated 4	K16892
ssc:100152456	potassium channel subfamily K member 9-like	K04919
mmu:23844	Clca3, Clca1, Clca2, gob-5, gob5; chloride channel calcium activated 3	K05027
mdm:103415810	two pore calcium channel protein 1A-like	K16900
cjc:100406252	P2RX2; purinergic receptor P2X, ligand-gated ion channel, 2	K05216
cam:101515041	aquaporin NIP6-1-like	K09874
cmy:102940568	acid-sensing ion channel 2-like	K04828
rsa:RSal33209_0974	MIP family channel protein	K06188
sly:101244201	two pore calcium channel protein 1A-like	K16900
gga:424184	KCNH7; potassium voltage-gated channel, subfamily H (eag-related), member 7	K04910
ocu:100350073	CATSPERG; catsper channel auxiliary subunit gamma	K16894
brp:103830763	aquaporin TIP3-1-like	K09873
tcc:TCM_036848	Glutamate receptor 2.9	K05387
xtr:100485924	scn5a; sodium channel, voltage-gated, type V, alpha subunit	K04838
mmu:20276	Scnn1a, ENaC, SCNEA, Scnn1, mENaC; sodium channel, nonvoltage-gated 1 alpha	K04824
tsp:Tsp_02476b	ryR and IP3R associated family protein	K04962
mus:103983683	glutamate receptor 3.5-like	K05387
ame:551894	TRPML, GB18634; transient receptor potential mucolipin	K05329
sly:101268147	two-pore potassium channel 1-like	K05389
maw:MAC_05006	chloride channel protein 3	K05012
shr:100919787	transient receptor potential cation channel subfamily M member 8-like	K04983
lcm:102364158	potassium channel subfamily K member 5-like	K04916
oaa:100093506	gamma-aminobutyric acid receptor subunit gamma-1-like	K05186
nbr:O3I_009360	transmembrane water channel	K06188
cmk:103172408	neuronal acetylcholine receptor subunit alpha-2-like	K04806
ggo:101129085	transient receptor potential cation channel subfamily M member 3-like	K04978
cfr:102516474	CACNG8; calcium channel, voltage-dependent, gamma subunit 8	K04873
cga:Celgi_0931	MIP family channel protein	K06188
dgr:Dgri_GH18275	GH18275 gene product from transcript GH18275-RA	K05011
mze:101484887	5-hydroxytryptamine receptor 3A-like	K04819
hgl:101714963	Catsperd; catsper channel auxiliary subunit delta	K16895
oas:101113062	ASIC3; acid-sensing (proton-gated) ion channel 3	K04830
oaa:100681261	CACNA1B; voltage-dependent N-type calcium channel subunit alpha-1B	K04849
mze:101482114	potassium channel subfamily T member 1-like	K04946
apla:101804235	potassium channel subfamily K member 16-like	K04924
cin:100175971	calcium-activated chloride channel regulator 4-like	K05030
mcc:715509	CHRNB1; cholinergic receptor, nicotinic, beta 1 (muscle)	K04812
ptg:102951744	5-hydroxytryptamine receptor 3C-like	K04819
der:Dere_GG19957	GG19957 gene product from transcript GG19957-RA	K03440
oas:101109151	methylosome subunit pICln-like	K05019
ath:AT2G34390	NIP2;1; aquaporin NIP2-1	K09874
acan:ACA1_167020	transporter, cation channel family protein	K16897
cin:100175040	inward rectifier potassium channel irk-1-like	K04999
bmor:101735379	glutamate receptor ionotropic, kainate 2-like	K05202
xma:102216920	calcium-activated potassium channel subunit alpha-1-like	K04936
xma:102219065	potassium voltage-gated channel subfamily KQT member 5-like	K04930
tca:659318	aquaporin NIP1-2-like	K09884
umr:103678105	short transient receptor potential channel 2-like	K04965
chx:102171362	P2RX2; purinergic receptor P2X, ligand-gated ion channel, 2	K05216
myd:102760784	KCNN2; potassium intermediate/small conductance calcium-activated channel, subfamily N, member 2	K04943
aga:AgaP_AGAP001280	AGAP001280-PA	K05330
cmk:103190877	transient receptor potential cation channel subfamily M member 5-like	K04980
dwi:Dwil_GK15956	GK15956 gene product from transcript GK15956-RA	K13803
shr:100924640	voltage-dependent L-type calcium channel subunit beta-4-like	K04865
pbi:103054820	CACNG6; calcium channel, voltage-dependent, gamma subunit 6	K04871
dvi:Dvir_GJ19317	GJ19317 gene product from transcript GJ19317-RA	K03440
shr:100913691	KCNA3; potassium voltage-gated channel, shaker-related subfamily, member 3	K04876
mze:101469108	potassium voltage-gated channel subfamily E member 2-like	K04896
mde:101895300	voltage-dependent calcium channel subunit alpha-2/delta-3-like	K05316
sita:101781933	glutamate receptor 2.7-like	K05387
pale:102895231	SCN10A; sodium channel, voltage-gated, type X, alpha subunit	K04842
xma:102228621	sodium channel subunit beta-3-like	K04847
xtr:100489419	kcnb2; potassium voltage-gated channel, Shab-related subfamily, member 2	K04886
dpo:Dpse_GA10500	GA10500 gene product from transcript GA10500-RC	K04936
smm:Smp_031680	nAChR subunit (ShAR1-alpha-like)	K05312
ptr:457365	HCN3; hyperpolarization activated cyclic nucleotide-gated potassium channel 3	K04956
ola:101158177	gamma-aminobutyric acid receptor subunit alpha-5-like	K05175
fch:102056496	PKD2L2; polycystic kidney disease 2-like 2	K04991
mze:101485837	glutamate receptor ionotropic, NMDA 2A-like	K05209
bid:Bind_3485	major intrinsic protein	K06188
fri:FraEuI1c_5936	MIP family channel protein	K06188
pbi:103062271	short transient receptor potential channel 4-like	K04967
phd:102326360	CATSPER1; cation channel, sperm associated 1	K16889
lcm:102360694	acid-sensing ion channel 1-like	K04829
acs:100554201	chrne; cholinergic receptor, nicotinic, epsilon (muscle)	K04817
umr:103681771	GRIN3B; glutamate receptor, ionotropic, N-methyl-D-aspartate 3B	K05214
pbi:103056342	AQP9; aquaporin 9	K09877
fca:101083818	KCNA7; potassium voltage-gated channel, shaker-related subfamily, member 7	K04880
ptg:102958824	SCNN1B; sodium channel, non-voltage-gated 1, beta subunit	K04825
phd:102325749	KCNA7; potassium voltage-gated channel, shaker-related subfamily, member 7	K04880
oaa:100079230	CACNG4; calcium channel, voltage-dependent, gamma subunit 4	K04869
mtr:MTR_3g008920	Aquaporin MIP family NIP subfamily	K09874
xla:398415	kcne5.1; voltage-gated potassium channel subunit MiRP4.1	K04895
dac:Daci_1174	MIP family channel protein	K06188
oas:101118819	P2X purinoceptor 6-like	K05221
cbr:CBG18365	Hypothetical protein CBG18365	K05195
acs:103280653	potassium voltage-gated channel subfamily C member 1-like	K04887
cge:100769392	Gria1; glutamate receptor, ionotropic, AMPA 1	K05197
bom:102281456	P2RX7; purinergic receptor P2X, ligand-gated ion channel, 7	K05220
tgu:100228325	TRPM7; transient receptor potential cation channel, subfamily M, member 7 (EC:2.7.11.1)	K04982
rec:RHECIAT_PB0000371	water channel protein	K06188
myd:102769146	CATSPERG; catsper channel auxiliary subunit gamma	K16894
oas:101102707	CHRND; cholinergic receptor, nicotinic, delta (muscle)	K04816
ocu:103346363	GRIN2D; glutamate receptor, ionotropic, N-methyl D-aspartate 2D	K05211
tcc:TCM_029544	Ca2+ activated outward rectifying K+ channel 6 isoform 1	K05389
xma:102226188	voltage-dependent calcium channel subunit alpha-2/delta-3-like	K04860
dse:Dsec_GM10813	GM10813 gene product from transcript GM10813-RA	K04958
pale:102885570	CNGB1; cyclic nucleotide gated channel beta 1	K04952
xma:102223344	5-hydroxytryptamine receptor 3A-like	K04819
ngi:103725046	Catsper1; cation channel, sperm associated 1	K16889
dpe:Dper_GL18208	GL18208 gene product from transcript GL18208-RA	K05181
pbi:103056042	two pore calcium channel protein 2-like	K14077
vvi:100247981	nodulin-26-like	K09874
fpg:101912657	uncharacterized LOC101912657	K05205
lcm:102349154	glutamate receptor 2-like	K05198
xtr:100498412	kcnv2; potassium channel, subfamily V, member 2	K04935
bta:787307	KCNK13; potassium channel, subfamily K, member 13	K04922
ola:101155155	glutamate [NMDA] receptor subunit 3B-like	K05214
hgl:101711771	potassium channel subfamily K member 16-like	K04924
lcm:102349768	AQP1; aquaporin 1	K09864
cam:101499201	two-pore potassium channel 1-like	K05389
npu:Npun_F2213	major intrinsic protein	K06188
oaa:100087461	ASIC3; acid-sensing (proton-gated) ion channel 3	K04830
vvi:100258460	aquaporin NIP6-1-like	K09874
hgl:101714872	Gabrq; gamma-aminobutyric acid (GABA) A receptor, theta	K05192
oas:101110253	KCNH4; potassium voltage-gated channel, subfamily H (eag-related), member 4	K04907
pss:102447498	P2RX2; purinergic receptor P2X, ligand-gated ion channel, 2	K05216
mze:101473284	calcium-activated potassium channel subunit beta-4-like	K04941
mze:101487604	potassium/sodium hyperpolarization-activated cyclic nucleotide-gated channel 2-like	K04955
tup:102473903	CACNA1A; calcium channel, voltage-dependent, P/Q type, alpha 1A subunit	K04344
ptr:456197	TRPM4; transient receptor potential cation channel subfamily M member 4	K04979
aga:AgaP_AGAP000039	AGAP000039-PA	K05175
phi:102099485	GRIK5; glutamate receptor, ionotropic, kainate 5	K05205
phd:102326993	uncharacterized LOC102326993	K04921
mdo:100029669	AQP1; aquaporin 1 (Colton blood group)	K09864
mze:101476965	sodium channel subunit beta-1-like	K04845
amj:102577120	MCOLN1; mucolipin 1	K04992
phi:102105266	TRPM6; transient receptor potential cation channel, subfamily M, member 6	K04981
tsp:Tsp_08200	acetylcholine receptor subunit beta-type unc-29	K05312
ecb:100061333	CNGA3; cyclic nucleotide gated channel alpha 3	K04950
dosa:Os02t0255000-01	Os02g0255000; Similar to Cyclic nucleotide-gated ion channel 1.	K05391
dpe:Dper_GL16515	GL16515 gene product from transcript GL16515-RA	K03440
sly:101262869	chloride channel protein CLC-c-like	K05016
phi:102107331	KCNA7; potassium voltage-gated channel, shaker-related subfamily, member 7	K04880
acan:ACA1_092610	EF hand domain containing protein	K16900
smm:Smp_147430	glutamate receptor kainate	K05202
mze:101467476	gamma-aminobutyric acid receptor subunit rho-3-like	K05190
dpe:Dper_GL13740	GL13740 gene product from transcript GL13740-RA	K03440
tca:655262	glutamate receptor ionotropic, kainate 2-like	K05202
xma:102223086	5-hydroxytryptamine receptor 3A-like	K04819
fch:102049633	chloride intracellular channel protein 2-like	K05022
pss:102460019	KCNK3; potassium channel, subfamily K, member 3	K04914
dvi:Dvir_GJ18972	GJ18972 gene product from transcript GJ18972-RA	K05175
tcc:TCM_004935	Ca2+ activated outward rectifying K+ channel 5	K05389
nvi:100120801	voltage-dependent T-type calcium channel subunit alpha-1G	K05315
api:100161209	potassium voltage-gated channel subfamily KQT member 1	K04926
api:103309178	H(+)/Cl(-) exchange transporter 7-like	K05016
cmy:102946064	PKD2L2; polycystic kidney disease 2-like 2	K04991
mdo:100619241	cation channel sperm-associated protein subunit beta-like	K16893
csl:COCSUDRAFT_55866	E set domain-containing protein	K04998
xtr:100486325	asic4; acid-sensing (proton-gated) ion channel family member 4	K04831
cmy:102930603	potassium channel subfamily K member 9-like	K04919
ggo:101153176	chloride intracellular channel protein 4-like	K05024
xma:102227852	transient receptor potential cation channel subfamily M member 2-like	K04977
nle:100590340	TPCN2; two pore segment channel 2	K14077
pmum:103320897	glutamate receptor 2.7-like	K05387
hmg:101236894	mucolipin-3-like	K04994
mcf:102137812	CACNG4; calcium channel, voltage-dependent, gamma subunit 4	K04869
mdo:100012463	KCNH4; potassium voltage-gated channel, subfamily H (eag-related), member 4	K04907
cit:102611032	glutamate receptor 3.6-like	K05387
pda:103722743	two pore potassium channel a	K05389
min:Minf_0612	glpF; glycerol uptake facilitator or related permease (Major Intrinsic protein Family)	K06188
cfr:102517334	CACNA2D4; calcium channel, voltage-dependent, alpha 2/delta subunit 4	K04861
cge:100757995	Clic6; chloride intracellular channel 6	K05026
xla:495140	mip, aqp0; major intrinsic protein of lens fiber	K09863
csv:101215485	glutamate receptor 3.4-like	K05387
apla:101805385	ASIC5; acid-sensing (proton-gated) ion channel family member 5	K04832
tru:101070397	5-hydroxytryptamine receptor 3A-like	K04819
amj:102572993	neuronal acetylcholine receptor subunit alpha-4-like	K04806
smm:Smp_069240	voltage-gated potassium channel	K05318
ola:101161745	potassium voltage-gated channel subfamily KQT member 5-like	K04930
aml:100471766	potassium voltage-gated channel subfamily A member 6-like	K04879
aqu:100638198	voltage-dependent L-type calcium channel subunit alpha-1C-like	K05315
cmy:102948101	5-hydroxytryptamine receptor 3A-like	K04819
myd:102757875	sodium channel protein type 8 subunit alpha-like	K04840
fve:101294725	two-pore potassium channel 1-like	K05389
dosa:Os10t0170000-01	Os10g0170000; Nucleotide-sensitive chloride conductance regulator family protein.	K05019
api:103310155	acid-sensing ion channel 5-like	K03440
hgl:101697577	Grik2; glutamate receptor, ionotropic, kainate 2	K05202
api:100168045	potassium voltage-gated channel protein Shab	K04885
cge:100772046	Kcnn1; potassium intermediate/small conductance calcium-activated channel, subfamily N, member 1	K04942
aly:ARALYDRAFT_341904	ATCNGC19	K05391
myb:102259537	KCNK1; potassium channel, subfamily K, member 1	K04912
xma:102237995	inositol 1,4,5-trisphosphate receptor type 3-like	K04960
mze:101483807	5-hydroxytryptamine receptor 3A-like	K04819
gxy:GLX_05260	major facilitator superfamily glycerol uptake transporter	K06188
hmg:100197902	acid-sensing ion channel 1-like	K04829
chx:102187163	CACNA1G; calcium channel, voltage-dependent, T type, alpha 1G subunit	K04854
xma:102226450	glutamate receptor ionotropic, delta-2-like	K05207
bcu:BCAH820_B0297	MIP family channel protein	K06188
myb:102258153	ASIC1; acid-sensing (proton-gated) ion channel 1	K04829
api:100161804	acetylcholine receptor subunit beta-like 2	K05312
acs:100557524	grin2a; glutamate receptor, ionotropic, N-methyl D-aspartate 2A	K05209
xtr:496644	clns1a, clci, clns1b, icln; chloride channel, nucleotide-sensitive, 1A	K05019
fve:101297574	aquaporin NIP2-1-like	K09874
mde:101887248	uncharacterized LOC101887248	K03440
oaa:100078422	GRIA4; glutamate receptor, ionotropic, AMPA 4	K05200
amj:102560277	CHRNB1; cholinergic receptor, nicotinic, beta 1 (muscle)	K04812
chx:102191682	KCNA6; potassium voltage-gated channel, shaker-related subfamily, member 6	K04879
bom:102277271	ryanodine receptor 1-like	K04961
ola:101156079	voltage-dependent calcium channel subunit alpha-2/delta-2-like	K04859
dgr:Dgri_GH12193	GH12193 gene product from transcript GH12193-RA	K05312
myb:102259006	short transient receptor potential channel 2-like	K04965
osa:4336464	Os04g0527900	K09873
fve:101292669	glutamate receptor 2.2-like	K05387
shr:100914027	HTR3B; 5-hydroxytryptamine (serotonin) receptor 3B, ionotropic	K04819
dosa:Os06t0552700-01	Os06g0552700, ARBUSCULAR_MYCORRHIZAL_SPECIFIC_MARKER_25, AM25; Arbuscular mycorrhizal specific marker 25.	K09874
pda:103704927	glutamate receptor 3.1	K05387
mze:101486211	glutamate receptor ionotropic, delta-1-like	K05206
mze:101486597	ryanodine receptor 3-like	K04963
cbr:CBG00686	Hypothetical protein CBG00686	K05320
chx:102174657	GRIN3B; glutamate receptor, ionotropic, N-methyl-D-aspartate 3B	K05214
ggo:101130825	HTR3A; 5-hydroxytryptamine receptor 3A	K04819
bacu:103015144	CNGB1; cyclic nucleotide gated channel beta 1	K04952
cam:101507003	glutamate receptor 3.7-like	K05387
bmor:101740880	potassium voltage-gated channel subfamily KQT member 5-like	K05324
aga:AgaP_AGAP008028	AGAP008028-PA	K05317
cmk:103175750	cacna1g; calcium channel, voltage-dependent, T type, alpha 1G subunit	K04854
tcc:TCM_045243	Small basic intrinsic protein 1	K09875
tcc:TCM_007573	Glutamate receptor 2 isoform 1	K05387
cmk:103184988	clic5; chloride intracellular channel 5	K05025
cjc:100405586	CATSPERG; catsper channel auxiliary subunit gamma	K16894
xma:102224823	neuronal acetylcholine receptor subunit alpha-2-like	K04804
umr:103668715	CHRNB2; cholinergic receptor, nicotinic, beta 2 (neuronal)	K04813
acs:100565515	transient receptor potential cation channel subfamily M member 4-like	K04979
gga:422411	GLRB; glycine receptor, beta	K05196
ola:101164174	potassium channel subfamily K member 6-like	K04917
acs:100553558	aquaporin-5-like	K09867
xma:102229718	potassium channel subfamily K member 9-like	K04919
brp:103837250	glutamate receptor 1.2-like	K05387
tru:101074332	potassium voltage-gated channel subfamily KQT member 5-like	K04930
pop:POPTR_0025s00680g	chloride channel-like family protein	K05016
pic:PICST_62387	LOT5; low temperature responsive protein	K05019
brp:103864989	glutamate receptor 2.7-like	K05387
dwi:Dwil_GK24818	GK24818 gene product from transcript GK24818-RA	K03440
xma:102216851	sodium channel protein type 2 subunit alpha-like	K04834
dgr:Dgri_GH21898	GH21898 gene product from transcript GH21898-RA	K09884
osa:4324277	Os01g0232100	K09873
pon:100459102	KCNJ12; ATP-sensitive inward rectifier potassium channel 12	K05005
tca:657962	small conductance calcium-activated potassium channel protein	K05325
nfi:NFIA_087320	chloride channel protein 3, 4	K05012
dvi:Dvir_GJ12828	GJ12828 gene product from transcript GJ12828-RA	K03440
ame:408430	Ca-beta, GB17403; Ca2+-channel-protein-beta-subunit	K05317
ecb:100068324	AQP7; aquaporin 7	K08771
mze:101475915	short transient receptor potential channel 7-like	K04970
ola:101167330	polycystic kidney disease protein 1-like 2-like	K04988
amj:102574958	CLCN2; chloride channel, voltage-sensitive 2	K05011
hgl:101722638	short transient receptor potential channel 2-like	K04965
mde:101893665	pickpocket protein 19-like	K03440
mus:103986691	glutamate receptor 2.8-like	K05387
ure:UREG_00767	CLC channel protein	K05012
tca:661005	pickpocket protein 28	K03440
fab:101806626	CACNA1E; calcium channel, voltage-dependent, R type, alpha 1E subunit	K04852
mze:101472660	gamma-aminobutyric acid receptor subunit beta-4-like	K05181
mde:101892854	pickpocket protein 28-like	K03440
oas:101103697	AQP7; aquaporin 7	K08771
asn:102377267	KCND2; potassium voltage-gated channel, Shal-related subfamily, member 2	K04892
tru:101068866	mucolipin-3-like	K04994
cmk:103172400	p2rx1; purinergic receptor P2X, ligand-gated ion channel, 1	K05215
oaa:100078302	KCNG4; potassium voltage-gated channel, subfamily G, member 4	K04903
dosa:Os08t0152000-00	Os08g0152000, NOD26_LIKE_INTRINSIC_PROTEIN_3;2, NIP3;2; Aquaporin NIP3-2.	K09874
cpc:Cpar_0442	major intrinsic protein	K06188
pif:PITG_16758	Voltage-gated Ion Channel (VIC) Superfamily	K05325
lcm:102354174	KCNH2; potassium voltage-gated channel, subfamily H (eag-related), member 2	K04905
ptr:464846	KCNT1; potassium channel, subfamily T, member 1	K04946
spu:762610	cation channel sperm-associated protein 3-like	K16891
pon:100457657	CACNA1G; calcium channel, voltage-dependent, T type, alpha 1G subunit	K04854
hgl:101722173	Clic5; chloride intracellular channel 5	K05025
dan:Dana_GF17614	GF17614 gene product from transcript GF17614-RA	K05273
spu:586748	glycine receptor subunit alphaZ1-like	K05195
xtr:100490092	potassium voltage-gated channel subfamily E member 2-like	K04896
oaa:100087310	CACNG7; calcium channel, voltage-dependent, gamma subunit 7	K04872
fpg:101914694	TRPC4; transient receptor potential cation channel, subfamily C, member 4	K04967
ocu:100357804	CATSPER1; cation channel, sperm associated 1	K16889
sita:101784900	aquaporin NIP3-2-like	K09874
dosa:Os09t0428300-00	Os09g0428300; Similar to Glutamate receptor.	K05387
pbi:103062000	potassium voltage-gated channel subfamily D member 3-like	K04893
fch:102058968	CHRNA2; cholinergic receptor, nicotinic, alpha 2 (neuronal)	K04804
tru:101066164	chloride intracellular channel protein 4-like	K05024
oas:101110347	uncharacterized LOC101110347	K04869
ptg:102967639	ITPR3; inositol 1,4,5-trisphosphate receptor, type 3	K04960
dre:570191	aqp9b, aqp9; aquaporin 9b	K09877
dsi:Dsim_GD22586	GD22586 gene product from transcript GD22586-RA	K03440
dre:100150892	novel protein similar to vertebrate chloride channel 2 (CLCN2)	K05011
csv:101229809	aquaporin NIP6-1-like	K09874
dvi:Dvir_GJ23349	GJ23349 gene product from transcript GJ23349-RA	K03440
vex:VEA_002890	aquaporin Z	K06188
dpe:Dper_GL14919	GL14919 gene product from transcript GL14919-RA	K05318
zma:103645580	glutamate receptor 3.1-like	K05387
mcf:102118703	uncharacterized LOC102118703	K04873
mze:101475791	chloride intracellular channel protein 5-like	K05025
dre:325080	chrng, chrngl, wu:fc54e06; cholinergic receptor, nicotinic, gamma	K04818
pxb:103948949	aquaporin TIP1-3-like	K09873
fch:102047544	aquaporin-8-like	K09869
bdi:100825021	aquaporin NIP3-1-like	K09874
mdo:100023896	CACNA1B; calcium channel, voltage-dependent, N type, alpha 1B subunit	K04849
myb:102246906	KCNE1; potassium voltage-gated channel, Isk-related family, member 1	K04894
ola:101173314	neuronal acetylcholine receptor subunit alpha-9-II-like	K04810
ptg:102972088	CLCN4; chloride channel, voltage-sensitive 4	K05012
shr:100920677	CATSPER2; cation channel, sperm associated 2	K16890
dgr:Dgri_GH14793	GH14793 gene product from transcript GH14793-RA	K05329
pon:100172144	CLCN6; chloride channel, voltage-sensitive 6	K05015
mde:101894709	sodium channel protein Nach-like	K03440
xma:102225501	ryanodine receptor 3-like	K04963
tup:102488635	KCNMB3; potassium large conductance calcium-activated channel, subfamily M beta member 3	K04939
ola:101155423	acid-sensing ion channel 1-like	K04829
mus:103986235	aquaporin SIP2-1-like	K09875
bmor:101735565	voltage-dependent calcium channel subunit alpha-2/delta-3-like	K05316
mmu:76718	Catsperg2, 1700067C01Rik, CATSPERG; catsper channel auxiliary subunit gamma 2	K16894
nvi:100101930	Para; voltage-gated sodium channel alpha subunit	K05388
xtr:100487006	potassium voltage-gated channel subfamily V member 1-like	K04934
dosa:Os02t0627700-00	Os02g0627700; Similar to ATCNGC15.	K05391
sot:102606461	glutamate receptor 2.8-like	K05387
mze:101477182	calcium-activated potassium channel subunit beta-2-like	K04938
oaa:100075473	KCNK13; potassium channel, subfamily K, member 13	K04922
xma:102232222	potassium voltage-gated channel subfamily A member 3-like	K04876
fab:101817496	AQP7; aquaporin 7	K08771
shs:STEHIDRAFT_123414	voltage-gated potassium channel	K05389
shr:100919771	KCNA7; potassium voltage-gated channel, shaker-related subfamily, member 7	K04880
xla:398411	cat1, TRPV5/6, xcat1; calcium transporter 1	K04975
dpe:Dper_GL17474	GL17474 gene product from transcript GL17474-RA	K05316
fch:102051910	KCNMB4; potassium large conductance calcium-activated channel, subfamily M, beta member 4	K04941
pss:102453702	cation channel sperm-associated protein 4-like	K16892
pss:102452887	TPCN1; two pore segment channel 1	K16896
cbr:CBG15209	Cbr-acr-21; C. briggsae CBR-ACR-21 protein	K05312
lcm:102345148	potassium/sodium hyperpolarization-activated cyclic nucleotide-gated channel 4-like	K04957
cmt:CCM_01053	voltage-gated chloride channel	K05012
cmk:103189185	kcnh4; potassium voltage-gated channel, subfamily H (eag-related), member 4	K04907
nle:100600220	uncharacterized LOC100600220	K04828
lcm:102350012	CHRNB4; cholinergic receptor, nicotinic, beta 4 (neuronal)	K04815
chx:102172973	KCNK7; potassium channel, subfamily K, member 7	K04918
asn:102386588	CLIC3; chloride intracellular channel 3	K05023
gga:771609	CNGA2; cyclic nucleotide gated channel alpha 2	K04949
ngi:103736014	Kcnq4; potassium voltage-gated channel, KQT-like subfamily, member 4	K04929
api:100167393	transient-receptor-potential-like protein	K13803
der:Dere_GG20012	GG20012 gene product from transcript GG20012-RA	K09884
csv:101203305	glutamate receptor 2.5-like	K05387
dpe:Dper_GL13897	GL13897 gene product from transcript GL13897-RA	K03440
pbi:103064381	SCNN1G; sodium channel, non-voltage-gated 1, gamma subunit	K04827
maj:MAA_06202	FPD1; benzoylformate decarboxylase	K05019
dvi:Dvir_GJ18171	GJ18171 gene product from transcript GJ18171-RA	K05312
cfa:489598	SCNN1D; sodium channel, non-voltage-gated 1, delta subunit	K04826
cqu:CpipJ_CPIJ015705	aquaporin-1	K09884
oaa:100092124	CATSPER3; cation channel, sperm associated 3	K16891
bmor:101743804	glutamate receptor ionotropic, kainate 2-like	K05202
mze:101472310	aquaporin-11-like	K09870
cin:100186522	short transient receptor potential channel 4-like	K04967
ppa:PAS_chr3_0763	Spore-specific water channel that mediates the transport of water across cell membranes	K09885
umr:103668755	CACNA1H; calcium channel, voltage-dependent, T type, alpha 1H subunit	K04855
hgl:101697609	Cacna1b; calcium channel, voltage-dependent, N type, alpha 1B subunit	K04849
mze:101483227	chloride channel protein 2-like	K05011
oas:101103937	CATSPER1; cation channel, sperm associated 1	K16889
shr:100933192	CACNA1B; calcium channel, voltage-dependent, N type, alpha 1B subunit	K04849
myb:102263011	TRPV2; transient receptor potential cation channel, subfamily V, member 2	K04971
oaa:100075148	ASIC5, ACCN5; acid-sensing (proton-gated) ion channel family member 5	K04832
api:100163143	uncharacterized LOC100163143	K05213
ola:101156425	sodium channel subunit beta-2-like	K04846
ocu:100359123	CNGB1; cyclic nucleotide gated channel beta 1	K04952
pps:100971898	CACNA1A; calcium channel, voltage-dependent, P/Q type, alpha 1A subunit	K04344
fpg:101912387	P2X purinoceptor 6-like	K05221
mze:101467915	potassium voltage-gated channel subfamily KQT member 1-like	K04926
tcc:TCM_006606	Plasma membrane intrinsic protein 2,8 isoform 1	K09872
cmk:103190858	gamma-aminobutyric acid receptor subunit alpha-3-like	K05175
wct:WS74_0380	aqpZ; Bacterial nodulin-like intrinsic protein	K06188
gmx:100798823	cyclic nucleotide-gated ion channel 2-like	K05391
dvi:Dvir_GJ10613	GJ10613 gene product from transcript GJ10613-RA	K03440
pop:POPTR_0008s00520g	POPTRDRAFT_803058; pulvinus outward-rectifying channel for potassium SPOCK1 family protein	K05389
shr:100925515	uncharacterized LOC100925515	K04864
cmk:103173418	transient receptor potential cation channel subfamily M member 5-like	K04980
phi:102113469	mucolipin-1-like	K04992
brp:103841965	aquaporin PIP1-1	K09872
mcf:101925441	uncharacterized LOC101925441	K09864
mtr:MTR_4g058730	CNGC5-like protein	K05391
pbi:103056514	sodium channel protein type 5 subunit alpha-like	K04838
lcm:102352128	AQP9; aquaporin 9	K09877
xtr:100216447	trpm1, ltrpc1, mlsn1; transient receptor potential cation channel, subfamily M, member 1	K04976
pda:103707376	aquaporin NIP1-1-like	K09874
lcm:102364905	mucolipin-1-like	K04992
lcm:102350988	uncharacterized LOC102350988	K05189
dvi:Dvir_GJ22416	GJ22416 gene product from transcript GJ22416-RA	K03440
art:Arth_2575	major intrinsic protein	K06188
dre:570493	grin2ab, im:7137621, si:dkey-20i6.1; glutamate receptor, ionotropic, N-methyl D-aspartate 2A, b	K05209
pxb:103928820	glutamate receptor 2.8-like	K05387
cmk:103174033	aquaporin-1-like	K09864
cmk:103174697	mcoln2; mucolipin 2	K04993
mze:101465427	glutamate receptor ionotropic, NMDA 2B-like	K05210
pon:100448226	CATSPER1; cation channel sperm-associated protein 1	K16889
bacu:103018925	P2RX6; purinergic receptor P2X, ligand-gated ion channel, 6	K05221
cmk:103190066	cacnb1; calcium channel, voltage-dependent, beta 1 subunit	K04862
aga:AgaP_AGAP000840	AGAP000840-PA	K03440
acs:100557749	cngb3; cyclic nucleotide gated channel beta 3	K04953
tru:101074918	inositol 1,4,5-trisphosphate receptor type 3-like	K04960
mus:103998100	two-pore potassium channel 5-like	K05389
amj:102564734	cation channel sperm-associated protein subunit gamma-like	K16894
lcm:102359309	ATP-sensitive inward rectifier potassium channel 12-like	K05005
umr:103680184	GRIK5; glutamate receptor, ionotropic, kainate 5	K05205
cjc:100401632	CACNA1I; calcium channel, voltage-dependent, T type, alpha 1I subunit	K04856
mde:101889917	sodium channel protein Nach-like	K03440
umr:103661405	CNGB3; cyclic nucleotide gated channel beta 3	K04953
ocu:103346112	CACNG8; calcium channel, voltage-dependent, gamma subunit 8	K04873
dfa:DFA_05082	clcF; chloride channel protein	K05011
fpg:101913367	PKD2L1; polycystic kidney disease 2-like 1	K04990
tru:101077272	transient receptor potential cation channel subfamily M member 7-like	K04982
lcm:102348830	GABRG2; gamma-aminobutyric acid (GABA) A receptor, gamma 2	K05186
shr:100924385	TRPC4; transient receptor potential cation channel, subfamily C, member 4	K04967
pif:PITG_01069	ryanodine-inositol 1,4,5-triphosphate receptor Ca2 channel (RIR-CaC) family protein	K04960
api:100571918	potassium voltage-gated channel protein Shaw-like	K05320
oaa:100078981	CACNA1A; calcium channel, voltage-dependent, P/Q type, alpha 1A subunit	K04344
mdo:100024681	HCN2; hyperpolarization activated cyclic nucleotide-gated potassium channel 2	K04955
pss:102452356	CACNA1B; calcium channel, voltage-dependent, N type, alpha 1B subunit	K04849
mze:101472910	transient receptor potential cation channel subfamily M member 4-like	K04979
pon:100450049	P2RX1; purinergic receptor P2X, ligand-gated ion channel, 1	K05215
dre:568211	cngb1a, si:ch211-160j6.1; cyclic nucleotide gated channel beta 1a	K04952
bacu:103013548	CHRNB3; cholinergic receptor, nicotinic, beta 3 (neuronal)	K04814
oas:101123662	CHRNA10; cholinergic receptor, nicotinic, alpha 10 (neuronal)	K04811
ngi:103739587	Scn8a; sodium channel, voltage gated, type VIII, alpha subunit	K04840
bdi:100835545	aquaporin NIP3-2-like	K09874
xma:102217650	gamma-aminobutyric acid receptor subunit alpha-6-like	K05175
sita:101778207	glutamate receptor 2.8-like	K05387
tca:661619	aquaporin AQPcic	K09884
pbi:103058823	gamma-aminobutyric acid receptor subunit gamma-3-like	K05186
xtr:101731658	kcnk17; potassium channel, subfamily K, member 17	K04925
aag:AaeL_AAEL013695	glutamate receptor, ionotropic, n-methyl d-aspartate epsilon (nmda epsilon)	K05210
loa:LOAG_16084	voltage-gated potassium channel	K05321
aml:100464334	PKD1L1; polycystic kidney disease 1 like 1	K04987
fca:101095938	KCNK6; potassium channel, subfamily K, member 6	K04917
aag:AaeL_AAEL000121	dihydropyridine-sensitive l-type calcium channel	K05316
ocu:100338772	CACNG4; calcium channel, voltage-dependent, gamma subunit 4	K04869
cmk:103183738	gabrb2; gamma-aminobutyric acid (GABA) A receptor, beta 2	K05181
mcc:717465	polycystic kidney disease protein 1-like 2-like	K04988
fca:101082923	CACNA1C; calcium channel, voltage-dependent, L type, alpha 1C subunit	K04850
dre:100003220	cacng6b, si:dkey-38o19.9; calcium channel, voltage-dependent, gamma subunit 6b	K04871
xma:102224624	5-hydroxytryptamine receptor 3A-like	K04819
vvi:100255191	glutamate receptor 3.7-like	K05387
aag:AaeL_AAEL003550	aquaporin	K09884
ggo:101143618	CACNA1I; voltage-dependent T-type calcium channel subunit alpha-1I	K04856
xtr:100496204	trpv4; transient receptor potential cation channel, subfamily V, member 4	K04973
bta:507516	SCN7A; sodium channel, voltage-gated, type VII, alpha subunit	K04839
sot:102591890	aquaporin TIP1-1-like	K09873
cin:100187032	gamma-aminobutyric acid receptor subunit pi-like	K05189
mcf:102142153	P2RX5; purinergic receptor P2X, ligand-gated ion channel, 5	K05219
mde:101897087	pickpocket protein 28-like	K03440
mmu:11831	Aqp6, AI790337; aquaporin 6	K09868
cqu:CpipJ_CPIJ015546	amiloride-sensitive sodium channel	K03440
mdo:100028718	PKD1L3; polycystic kidney disease 1-like 3	K04989
myd:102758905	KCNG3; potassium voltage-gated channel, subfamily G, member 3	K04902
cmk:103172181	potassium/sodium hyperpolarization-activated cyclic nucleotide-gated channel 2-like	K04955
gga:427981	CLIC6; chloride intracellular channel 6	K05026
sita:101771091	glutamate receptor 3.5-like	K05387
ptr:454340	polycystin-1-like	K04985
cin:100181851	kcnt1; potassium channel subfamily T member 1	K04946
clv:102092049	PKD2L2; polycystic kidney disease 2-like 2	K04991
chx:102190659	glutamate receptor ionotropic, kainate 3-like	K05203
apla:101796059	TRPM7; transient receptor potential cation channel, subfamily M, member 7	K04982
pda:103696922	glutamate receptor 2.7-like	K05387
bmor:100126155	nAChRa8, Achra8; nicotinic acetylcholine receptor subunit alpha 8	K05312
sot:102586416	aquaporin NIP2-1-like	K09874
cten:CANTEDRAFT_136980	Clc chloride channel	K05012
amj:102571960	CNGB1; cyclic nucleotide gated channel beta 1	K04952
bmor:101738187	uncharacterized LOC101738187	K05313
dre:568759	si:ch211-11p18.4	K04859
vvi:100855255	glutamate receptor 2.8-like	K05387
oaa:100092312	KCNJ14; potassium inwardly-rectifying channel, subfamily J, member 14	K05007
tru:101078438	chloride transport protein 6-like	K05015
tgu:100226925	CACNA1D; calcium channel, voltage-dependent, L type, alpha 1D subunit	K04851
myd:102751528	GRID1; glutamate receptor, ionotropic, delta 1	K05206
dvi:Dvir_GJ22124	GJ22124 gene product from transcript GJ22124-RA	K09884
ngi:103736432	Clic6; chloride intracellular channel 6	K05026
hgl:101708760	Kcna7; potassium voltage-gated channel, shaker-related subfamily, member 7	K04880
dre:562120	trpc2b, trpc2, trpc2a; transient receptor potential cation channel, subfamily C, member 2b	K04965
xma:102218879	cyclic nucleotide-gated cation channel beta-3-like	K04953
pss:102460885	5-hydroxytryptamine receptor 3A-like	K04819
dan:Dana_GF13068	GF13068 gene product from transcript GF13068-RA	K09884
loa:LOAG_01251	voltage-gated potassium channel	K04886
ocu:100349709	SCN11A; sodium channel, voltage-gated, type XI, alpha subunit	K04843
mbe:MBM_04671	MIP family channel protein	K09885
myr:MYRA21_3269	MIP family channel protein	K06188
fve:101307739	cyclic nucleotide-gated ion channel 1-like	K05391
myd:102760563	CHRNA4; cholinergic receptor, nicotinic, alpha 4 (neuronal)	K04806
ngi:103751913	Cacna1a; calcium channel, voltage-dependent, P/Q type, alpha 1A subunit	K04344
ola:101156213	voltage-dependent calcium channel subunit alpha-2/delta-1-like	K04858
lcm:102347960	two pore calcium channel protein 1-like	K16897
mdo:100022714	5-hydroxytryptamine receptor 3C-like	K04819
tru:101079733	polycystic kidney disease 2-like 1 protein-like	K04990
ssc:100515684	GRIN2C; glutamate receptor, ionotropic, N-methyl D-aspartate 2C	K05211
pss:102454224	potassium voltage-gated channel subfamily V member 2-like	K04935
api:100169520	calcium-activated potassium channel slowpoke	K04936
xma:102218533	inward rectifier potassium channel 16-like	K05009
api:100570360	acetylcholine receptor subunit alpha-like	K05312
lcm:102345471	polycystic kidney disease 2-like 1 protein-like	K04990
dmo:Dmoj_GI24083	GI24083 gene product from transcript GI24083-RA	K05011
dre:100005325	scn1bb; sodium channel, voltage-gated, type I, beta b	K04845
dmo:Dmoj_GI20487	GI20487 gene product from transcript GI20487-RA	K04991
mze:101463572	potassium channel subfamily K member 17-like	K04925
myd:102764937	ASIC3; acid-sensing (proton-gated) ion channel 3	K04830
dre:100001432	kcnj16; potassium inwardly-rectifying channel, subfamily J, member 16	K05009
rsp:RSP_2782	aqpZ; aquaporin z, Major Intrinsic Protein (MIP) Family	K06188
mdo:100022037	CACNA1H; calcium channel, voltage-dependent, T type, alpha 1H subunit	K04855
cmk:103174784	trpa1; transient receptor potential cation channel, subfamily A, member 1	K04984
mze:101470449	neuronal acetylcholine receptor subunit non-alpha-3-like	K04814
acs:100563612	scn3b; sodium channel, voltage-gated, type III, beta subunit	K04847
der:Dere_GG16195	GG16195 gene product from transcript GG16195-RA	K03440
ame:410317	SK, GB13636; small conductance calcium-activated potassium channel	K05325
mdm:103439884	cyclic nucleotide-gated ion channel 1-like	K05391
gmx:100818197	aquaporin TIP1-3-like	K09873
shr:100922626	uncharacterized LOC100922626	K05026
cpc:Cpar_1564	major intrinsic protein	K06188
dpo:Dpse_GA17508	GA17508 gene product from transcript GA17508-RA	K05326
fpg:101916717	TRPM3; transient receptor potential cation channel, subfamily M, member 3	K04978
cit:102607015	cyclic nucleotide-gated ion channel 1-like	K05391
pbi:103049250	transient receptor potential cation channel subfamily V member 6-like	K04975
apla:101805170	chloride channel protein D-like	K05016
ggo:101134060	voltage-dependent L-type calcium channel subunit alpha-1C-like	K04850
ocu:100356670	P2RX2; purinergic receptor P2X, ligand-gated ion channel, 2	K05216
lcm:102345376	HCN4; hyperpolarization activated cyclic nucleotide-gated potassium channel 4	K04957
tca:655107	glutamate receptor ionotropic, kainate 2-like	K05202
bacu:103020246	TRPV6; transient receptor potential cation channel, subfamily V, member 6	K04975
aga:AgaP_AGAP010325	AGAP010325-PA	K09884
dpo:Dpse_GA20871	GA20871 gene product from transcript GA20871-RA	K03440
mde:101897544	pickpocket protein 28-like	K03440
ptr:101058361	GRIN3B; glutamate receptor, ionotropic, N-methyl-D-aspartate 3B	K05214
pon:100462321	CATSPERD; catsper channel auxiliary subunit delta	K16895
xtr:394484	clic1, ncc27, xclic1; chloride intracellular channel 1	K05021
fve:101293440	aquaporin PIP2-7-like	K09872
nle:101177089	cyclic nucleotide-gated cation channel beta-1-like	K04952
tca:658450	potassium voltage-gated channel protein Shaw	K05320
mcc:718291	CACNA1A; voltage-dependent P/Q-type calcium channel subunit alpha-1A-like	K04344
pxb:103942495	aquaporin AQPAn.G-like	K09872
dre:100334819	mcoln3a; mucolipin 3a	K04994
ptg:102972751	CLIC5; chloride intracellular channel 5	K05025
cmk:103174890	kcnj11; potassium inwardly-rectifying channel, subfamily J, member 11	K05004
dre:563935	scn3b; sodium channel, voltage-gated, type III, beta	K04847
cmy:102937372	cation channel sperm-associated protein subunit gamma-like	K16894
bdi:100828306	glutamate receptor 3.1-like	K05387
nvi:100123726	Clcn7; chloride channel 7	K05016
pop:POPTR_0015s02090g	POPTRDRAFT_807853; cyclic nucleotide-gated channel C family protein	K05391
ame:406082	nAChRa8, Apisalpha3, GB15196; nicotinic acetylcholine receptor alpha8 subunit	K05312
shr:100919942	KCNE4; potassium voltage-gated channel, Isk-related family, member 4	K04898
tca:661115	pickpocket protein 28-like	K03440
xtr:100494894	voltage-dependent T-type calcium channel subunit alpha-1H-like	K04855
avl:AvCA_07120	aquaporin Z	K06188
lgr:LCGT_1564	water channel protein	K06188
pic:PICST_83582	GEF2; chloride channel, possibly voltage gated	K05012
ola:101169350	mucolipin-3-like	K04994
dre:100333644	chloride channel protein 2-like	K05011
cmk:103177743	neuronal acetylcholine receptor subunit alpha-7-like	K04809
ggo:101131843	potassium voltage-gated channel subfamily B member 1-like	K04885
cin:101243127	itpr1; inositol 1,4,5-trisphosphate receptor type 2	K04958
bmor:101740479	sodium channel protein Nach-like	K03440
phi:102112395	KCNK3; potassium channel, subfamily K, member 3	K04914
cfr:102517361	CNGB1; cyclic nucleotide gated channel beta 1	K04952
bdi:100823574	aquaporin NIP1-3-like	K09874
dre:562585	itpr2, si:dkey-196d8.1; inositol 1,4,5-trisphosphate receptor, type 2	K04959
bxb:DR64_1744	aqpZ2; aquaporin Z 2	K06188
der:Dere_GG23910	GG23910 gene product from transcript GG23910-RA	K05312
aag:AaeL_AAEL005950	chloride channel protein 2	K05011
ola:101162200	polycystic kidney disease protein 1-like 2-like	K04988
dwi:Dwil_GK10969	GK10969 gene product from transcript GK10969-RA	K04936
shr:100923717	KCNC1; potassium voltage-gated channel, Shaw-related subfamily, member 1	K04887
cin:100183705	gamma-aminobutyric acid receptor subunit alpha-6-like	K05175
adl:AURDEDRAFT_185554	voltage-gated potassium channel	K05389
acs:100567742	kcnq5; potassium voltage-gated channel, KQT-like subfamily, member 5	K04930
pmum:103334838	aquaporin PIP2-7	K09872
maw:MAC_04032	potassium channel	K05389
dpe:Dper_GL18422	GL18422 gene product from transcript GL18422-RA	K05195
cmk:103172245	lens fiber major intrinsic protein-like	K09863
cmk:103181799	cacna2d4; calcium channel, voltage-dependent, alpha 2/delta subunit 4	K04861
ang:ANI_1_1236124	An14g02450; MIP aquaporin	K09885
bom:102266501	KCNC3; potassium voltage-gated channel, Shaw-related subfamily, member 3	K04889
pda:103707801	glutamate receptor 2.1-like	K05387
tru:101066957	polycystin-2-like	K04986
lcm:102363779	TRPM3; transient receptor potential cation channel, subfamily M, member 3	K04978
ehx:EMIHUDRAFT_522034	TPC2; Two-pore ion channel	K16900
pon:100442025	TRPC7; short transient receptor potential channel 7	K04970
fve:101294436	glutamate receptor 2.7-like	K05387
xtr:496752	scn3b; sodium channel, voltage-gated, type III, beta subunit	K04847
amj:102568088	potassium voltage-gated channel subfamily H member 1-like	K04904
ani:AN6107.2	similar to CLC channel	K05012
xma:102233136	5-hydroxytryptamine receptor 3A-like	K04819
tsp:Tsp_08578	potassium voltage-gated channel subfamily A member 1	K05318
lcm:102353803	G protein-activated inward rectifier potassium channel 4-like	K04999
shr:100913880	ASIC3; acid-sensing (proton-gated) ion channel 3	K04830
myb:102238623	TRPM4; transient receptor potential cation channel, subfamily M, member 4	K04979
mmu:226922	Kcnq5, 7730402H11, 9230107O05Rik, AA589396, D1Mgi1; potassium voltage-gated channel, subfamily Q, member 5	K04930
hgl:101718795	Kcnt1; potassium channel, subfamily T, member 1	K04946
fab:101807869	acid-sensing ion channel 1-like	K04829
tra:Trad_2155	major intrinsic protein	K06188
mcc:721830	potassium channel subfamily T member 1-like	K04946
cwo:Cwoe_0941	MIP family channel protein	K06188
aag:AaeL_AAEL003608	inositol 1,4,5-trisphosphate receptor	K04958
fch:102046985	potassium voltage-gated channel subfamily G member 2-like	K04900
shr:100933823	GRIK3; glutamate receptor, ionotropic, kainate 3	K05203
maj:MAA_01156	CLC voltage-gated chloride channel	K05012
mgp:100546595	KCNB2; potassium voltage-gated channel, Shab-related subfamily, member 2	K04886
bacu:103013758	transient receptor potential cation channel subfamily M member 1-like	K04976
csv:101222670	glutamate receptor 2.7-like	K05387
pxb:103928207	cyclic nucleotide-gated ion channel 1-like	K05391
tca:657851	pickpocket protein 28-like	K03440
ola:101166204	neuronal acetylcholine receptor subunit alpha-7-like	K04809
shr:100913592	ASIC4; acid-sensing (proton-gated) ion channel family member 4	K04831
cmk:103174343	acid-sensing ion channel 1-like	K04829
sct:SCAT_5202	aqpZ; aquaporin	K06188
tru:101067883	transient receptor potential cation channel subfamily M member 1-like	K04976
cbr:CBG21766	Cbr-icl-1; C. briggsae CBR-ICL-1 protein	K05019
loa:LOAG_04987	mucolipin 1	K05329
dja:HY57_12285	porin	K06188
aga:AgaP_AGAP011113	AGAP011113-PA	K04926
aml:100483359	KCNH6; potassium voltage-gated channel, subfamily H (eag-related), member 6	K04909
oaa:100092252	CLCN2; chloride channel, voltage-sensitive 2	K05011
ame:726792	DEG4, GB19732; DEG/ENaC Na channel 4	K03440
ame:412818	Nmdar2, GB15722, NR2; NMDA receptor 2	K05210
lcm:102347220	CNGA4; cyclic nucleotide gated channel alpha 4	K04951
smm:Smp_126350	glutamate receptor NMDA	K05208
bta:527872	KCNH6; potassium voltage-gated channel, subfamily H (eag-related), member 6	K04909
mus:103988286	cyclic nucleotide-gated ion channel 2-like	K05391
xma:102231614	voltage-dependent calcium channel gamma-1 subunit-like	K04866
ola:101170611	short transient receptor potential channel 4-like	K04967
ame:408462	GB17183; uncharacterized LOC408462	K05330
cfi:Celf_1121	MIP family channel protein	K06188
api:100159887	H(+)/Cl(-) exchange transporter 7-like	K05016
pmum:103319382	cyclic nucleotide-gated ion channel 1-like	K05391
acs:100565393	chrng; cholinergic receptor, nicotinic, gamma (muscle)	K04818
cam:101491994	glutamate receptor 2.7-like	K05387
lcm:102359807	SCN4B; sodium channel, voltage-gated, type IV, beta subunit	K04848
cfr:102506181	GRIN1; glutamate receptor, ionotropic, N-methyl D-aspartate 1	K05208
tsp:Tsp_09538	potassium voltage-gated channel protein Shaw	K05320
pxb:103939723	aquaporin NIP1-1-like	K09874
acs:103282607	calcium-activated potassium channel subunit beta-2-like	K04938
acs:100561869	asic4; acid-sensing (proton-gated) ion channel family member 4	K04831
lcm:102355436	CACNA2D1; calcium channel, voltage-dependent, alpha 2/delta subunit 1	K04858
pbi:103057985	neuronal acetylcholine receptor subunit alpha-7-like	K04809
tgu:100229236	KCNH8; potassium voltage-gated channel, subfamily H (eag-related), member 8	K04911
pale:102890136	TRPM1; transient receptor potential cation channel, subfamily M, member 1	K04976
pss:102445975	amiloride-sensitive sodium channel subunit alpha-like	K04826
sot:102583090	cyclic nucleotide-gated ion channel 1-like	K05391
dpe:Dper_GL18077	GL18077 gene product from transcript GL18077-RA	K05175
lcm:102360013	HCN2; hyperpolarization activated cyclic nucleotide-gated potassium channel 2	K04955
ssc:397331	KCNE1, IsK, minK; potassium voltage-gated channel, Isk-related family, member 1	K04894
ocu:100353613	CLCA4; calcium-activated chloride channel regulator 4	K05030
oaa:100079015	KCNS1; potassium voltage-gated channel, delayed-rectifier, subfamily S, member 1	K04931
chx:102183008	CLCN2; chloride channel, voltage-sensitive 2	K05011
tca:659019	pickpocket protein 28-like	K03440
xma:102219728	transient receptor potential cation channel subfamily V member 5-like	K04974
mtr:MTR_1g006490	Aquaporin TIP4-1	K09873
cmy:102933709	CACNA1A; calcium channel, voltage-dependent, P/Q type, alpha 1A subunit	K04344
fpg:101915624	CHRNA1; cholinergic receptor, nicotinic, alpha 1 (muscle)	K04803
tru:101078024	small conductance calcium-activated potassium channel protein 3-like	K04944
scu:SCE1572_11890	aquaporin Z	K06188
cfa:490185	MCOLN3; mucolipin 3	K04994
bmet:BMMGA3_07830	MIP family channel protein	K06188
cqu:CpipJ_CPIJ009224	nodulin-26	K09884
asn:102388022	KCNE1; potassium voltage-gated channel, Isk-related family, member 1	K04894
dvi:Dvir_GJ16667	GJ16667 gene product from transcript GJ16667-RA	K05315
vvi:100233073	TPC1; two pore channel 1	K16900
myb:102261552	SCNN1B; sodium channel, non-voltage-gated 1, beta subunit	K04825
phi:102099829	sodium channel protein type 5 subunit alpha-like	K04838
pale:102893492	TPCN2; two pore segment channel 2	K14077
spu:585535	cacnb2; calcium channel, voltage-dependent, beta 2 subunit	K04863
eao:BD94_0720	Aquaporin Z	K06188
lsa:LSA1844	aqpZ; aquaporine Z	K06188
xma:102222271	glutamate receptor ionotropic, NMDA 3A-like	K05213
xtr:100487056	trpv3; transient receptor potential vanilloid 3	K04972
mcf:102141724	GABRG2; gamma-aminobutyric acid (GABA) A receptor, gamma 2	K05186
dsq:DICSQDRAFT_52392	aquaporin-like protein	K09885
cmk:103183836	asic2; acid-sensing (proton-gated) ion channel 2	K04828
apla:101791417	ASIC1; acid-sensing (proton-gated) ion channel 1	K04829
smm:Smp_071970	chloride channel protein	K05012
acs:100565533	cacna1b; calcium channel, voltage-dependent, N type, alpha 1B subunit	K04849
ola:101169223	short transient receptor potential channel 6-like	K04969
bacu:103006945	KCNS1; potassium voltage-gated channel, delayed-rectifier, subfamily S, member 1	K04931
nvi:100116683	nAChRa6; nicotinic acetylcholine receptor alpha 6 subunit	K05312
csv:101218611	aquaporin TIP2-1-like	K09873
dre:563228	kcnk10a, si:dkey-63b1.2; potassium channel, subfamily K, member 10a	K04920
loa:LOAG_05396	acetylcholine receptor protein	K05312
vvi:100245134	glutamate receptor 2.8-like	K05387
tgu:100217680	P2X purinoceptor 6-like	K05221
ggo:101146203	GRIN1; glutamate [NMDA] receptor subunit zeta-1	K05208
pbi:103049513	P2RX2; purinergic receptor P2X, ligand-gated ion channel, 2	K05216
fve:101304519	glutamate receptor 3.6-like	K05387
ptg:102956758	CHRNA10; cholinergic receptor, nicotinic, alpha 10 (neuronal)	K04811
mze:101473639	voltage-dependent T-type calcium channel subunit alpha-1H-like	K04856
mze:101471517	voltage-dependent calcium channel subunit alpha-2/delta-4-like	K04861
asn:102370334	AQP5; aquaporin 5	K09867
cin:100178148	ryr2; ryanodine receptor 3	K04962
asn:102377864	KCNH4; potassium voltage-gated channel, subfamily H (eag-related), member 4	K04907
xtr:100489546	cnga4; cyclic nucleotide gated channel alpha 4	K04951
mdo:100022516	ASIC2; acid-sensing (proton-gated) ion channel 2	K04828
mgp:100545876	transient receptor potential cation channel subfamily A member 1-like	K04984
tgu:100230863	MCOLN2; mucolipin 2	K04993
oaa:100081909	CACNA1E; calcium channel, voltage-dependent, R type, alpha 1E subunit	K04852
csv:101215842	aquaporin PIP2-2-like	K09872
sly:101259178	aquaporin TIP4-1-like	K09873
tru:101065048	potassium voltage-gated channel subfamily S member 3-like	K04933
cmo:103495956	glutamate receptor 3.7-like	K05387
oaa:100077253	KCNH7; potassium voltage-gated channel, subfamily H (eag-related), member 7	K04910
pale:102882388	KCNK3; potassium channel, subfamily K, member 3	K04914
cci:CC1G_15079	potassium channel	K05389
pps:100978348	CACNG7; calcium channel, voltage-dependent, gamma subunit 7	K04872
asn:102372537	polycystin-1-like	K04985
rno:309139	Tpcn2; two pore segment channel 2	K14077
dre:565697	pkd1b; polycystic kidney disease 1b	K04985
oaa:100077946	TRPV2; transient receptor potential cation channel, subfamily V, member 2	K04971
acs:100564707	calcium-activated potassium channel subunit beta-2-like	K04938
sita:101753859	aquaporin NIP3-2-like	K09874
bmor:101739998	ATP-sensitive inward rectifier potassium channel 12-like	K05330
tcc:TCM_027461	Cyclic nucleotide gated channel 8	K05391
mcc:695986	transient receptor potential cation channel subfamily V member 2-like	K04971
tru:101077821	sodium channel subunit beta-1-like	K04845
mus:103988797	cyclic nucleotide-gated ion channel 1-like	K05391
cin:101242725	uncharacterized LOC101242725	K04987
mbe:MBM_04462	voltage gated chloride channel	K05012
tru:101063825	gamma-aminobutyric acid receptor subunit gamma-3-like	K05186
tca:657024	glutamate receptor ionotropic, kainate 2-like	K05202
mze:101472736	voltage-dependent L-type calcium channel subunit beta-1-like	K04862
clv:102084195	KCNH6; potassium voltage-gated channel, subfamily H (eag-related), member 6	K04909
cfr:102523972	ZACN; zinc activated ligand-gated ion channel	K16888
apla:101802360	CNGB3; cyclic nucleotide gated channel beta 3	K04953
csv:101220017	two-pore potassium channel 3-like	K05389
apla:101793779	KCNK16; potassium channel, subfamily K, member 16	K04924
dmo:Dmoj_GI12811	GI12811 gene product from transcript GI12811-RA	K03440
cmy:102936775	KCNH2; potassium voltage-gated channel, subfamily H (eag-related), member 2	K04905
tgu:100219139	KCNT2; potassium channel, subfamily T, member 2	K04947
xma:102228103	glycine receptor subunit alpha-2-like	K05194
tup:102478292	gamma-aminobutyric acid receptor subunit alpha-4-like	K05175
lcm:102355340	KCNH3; potassium voltage-gated channel, subfamily H (eag-related), member 3	K04906
lcm:102361638	ASIC5; acid-sensing (proton-gated) ion channel family member 5	K04832
mus:103973202	glutamate receptor 2.9-like	K05387
spu:373507	REJ3; receptor for egg jelly 3	K04988
pbi:103058165	sodium channel protein type 5 subunit alpha-like	K04838
cmk:103174390	neuronal acetylcholine receptor subunit beta-2-like	K04813
dpo:Dpse_GA24024	GA24024 gene product from transcript GA24024-RA	K05175
xma:102217025	P2X purinoceptor 2-like	K05216
mze:101487169	gamma-aminobutyric acid receptor subunit gamma-3-like	K05186
sly:101257653	two-pore potassium channel 1-like	K05389
bacu:103010325	MCOLN1; mucolipin 1	K04992
shr:100931556	SCNN1G; sodium channel, non-voltage-gated 1, gamma subunit	K04827
oaa:100077854	P2RX5; purinergic receptor P2X, ligand-gated ion channel, 5	K05219
fca:101092560	CHRNE; cholinergic receptor, nicotinic, epsilon (muscle)	K04817
gma:AciX8_0254	MIP family channel protein	K06188
bmor:692464	aqp; aquaporin	K09884
pss:102457972	KCNE3; potassium voltage-gated channel, Isk-related family, member 3	K04897
hmg:101236940	two pore calcium channel protein 2-like	K14077
oas:101115165	CACNA2D2; calcium channel, voltage-dependent, alpha 2/delta subunit 2	K04859
fca:101081621	KCNH2; potassium voltage-gated channel, subfamily H (eag-related), member 2	K04905
ngi:103731177	Gabrq; gamma-aminobutyric acid (GABA) A receptor, theta	K05192
clv:102084420	KCNH2; potassium voltage-gated channel, subfamily H (eag-related), member 2	K04905
dosa:Os01t0202800-00	Os01g0202800, NOD26_LIKE_INTRINSIC_PROTEIN_1;2, NIP1;2; Similar to NOD26-like membrane integral protein ZmNIP1-1.	K09874
dre:555284	kcnb1; potassium voltage-gated channel, Shab-related subfamily, member 1	K04885
xma:102224117	5-hydroxytryptamine receptor 3A-like	K04819
xma:102219214	potassium voltage-gated channel subfamily S member 3-like	K04933
cfa:489141	GABRG2; gamma-aminobutyric acid (GABA) A receptor, gamma 2	K05186
ola:101170973	voltage-gated potassium channel subunit beta-2-like	K04883
msd:MYSTI_05555	aquaporin Z	K06188
psq:PUNSTDRAFT_83206	voltage-gated chloride channel	K05012
oaa:100075872	CACNA1I; calcium channel, voltage-dependent, T type, alpha 1I subunit	K04856
pbi:103062166	TRPA1; transient receptor potential cation channel, subfamily A, member 1	K04984
fve:101295947	two-pore potassium channel 5-like	K05389
bmor:101739197	inward rectifier potassium channel 2-like	K05330
mmu:16530	Kcnk7, 2310014G03Rik, Kcnk6, Kcnk8, Knot, Mlk3; potassium channel, subfamily K, member 7	K04918
asn:102373747	transient receptor potential cation channel subfamily V member 6-like	K04975
cmk:103173670	transient receptor potential cation channel subfamily M member 4-like	K04979
api:100164128	H(+)/Cl(-) exchange transporter 4	K05012
pic:PICST_57787	CLC3; voltage-gated protein/chloride channel	K05012
tca:654966	glutamate receptor ionotropic, kainate 2	K05202
xtr:100038073	aqp11, aqpx1; aquaporin 11	K09870
mde:101889272	H(+)/Cl(-) exchange transporter 7-like	K05016
xla:444646	clic3; chloride intracellular channel 3	K05023
api:100169647	potassium voltage-gated channel protein Shaw-like	K05320
aga:AgaP_AGAP004863	AGAP004863-PA	K04984
rno:680264	Catsperd, Tmem146; catsper channel auxiliary subunit delta	K16895
pop:POPTR_0018s03380g	POPTRDRAFT_779207; cyclic nucleotide-regulated ion channel family protein	K05391
cmk:103184313	p2rx4; purinergic receptor P2X, ligand-gated ion channel, 4	K05218
tru:101069094	potassium voltage-gated channel subfamily H member 2-like	K04905
cfr:102504252	AQP7; aquaporin 7	K08771
pss:102452890	sodium channel protein type 5 subunit alpha-like	K04838
lcm:102362482	KCNB2; potassium voltage-gated channel, Shab-related subfamily, member 2	K04886
dre:565419	kcnc1a, zgc:194940, zgc:194950; potassium voltage-gated channel, Shaw-related subfamily, member 1a	K04887
fve:101298078	glutamate receptor 2.7-like	K05387
asn:102369811	CNGB1; cyclic nucleotide gated channel beta 1	K04952
dmo:Dmoj_GI24197	GI24197 gene product from transcript GI24197-RA	K03440
tgu:100227056	GABRG1; gamma-aminobutyric acid (GABA) A receptor, gamma 1	K05186
mze:101476728	voltage-dependent calcium channel subunit alpha-2/delta-1-like	K04858
osa:4326119	Os01g0112400	K09874
acs:100566092	kcne4; potassium voltage-gated channel, Isk-related family, member 4	K04898
asn:102387035	CATSPER2; cation channel, sperm associated 2	K16890
tru:101063711	potassium voltage-gated channel subfamily H member 4-like	K04907
xtr:100494266	5-hydroxytryptamine receptor 3A-like	K04819
cmy:102935761	SCN2B; sodium channel, voltage-gated, type II, beta subunit	K04846
sita:101781433	glutamate receptor 2.9-like	K05387
api:100164544	acetylcholine receptor subunit alpha-type acr-16-like	K05312
gmx:100800439	chloride channel protein CLC-d-like	K05016
pbi:103054689	gamma-aminobutyric acid receptor subunit alpha-5-like	K05175
pale:102888351	CACNA1D; calcium channel, voltage-dependent, L type, alpha 1D subunit	K04851
xla:373785	kcnj16, Kir5.1, kcnj16-A; potassium inwardly-rectifying channel, subfamily J, member 16	K05009
myd:102760855	PKD1L1; polycystic kidney disease 1 like 1	K04987
lcm:102363514	epithelial chloride channel protein-like	K05030
ola:101166653	gamma-aminobutyric acid receptor subunit rho-3-like	K05190
tru:101071862	voltage-dependent L-type calcium channel subunit alpha-1F-like	K04853
fab:101814552	HCN4; hyperpolarization activated cyclic nucleotide-gated potassium channel 4	K04957
shr:100935161	gamma-aminobutyric acid receptor subunit gamma-1-like	K05186
mdo:100031776	PKD1L2; polycystic kidney disease 1-like 2	K04988
tgu:100228103	potassium voltage-gated channel subfamily V member 2-like	K04935
shr:100925910	TRPM5; transient receptor potential cation channel, subfamily M, member 5	K04980
tru:101065458	P2X purinoceptor 3-like	K05217
spu:581397	short transient receptor potential channel 5-like	K04968
sal:Sala_0235	MIP family channel protein	K06188
xtr:100495873	chrna2; cholinergic receptor, nicotinic, alpha 2 (neuronal)	K04804
ptr:747605	TPCN2; two pore segment channel 2	K14077
hgl:101727899	short transient receptor potential channel 7-like	K04970
mbe:MBM_00826	voltage gated chloride channel	K05012
acs:100552600	kcnh3; potassium voltage-gated channel, subfamily H (eag-related), member 3	K04906
dya:Dyak_GE21276	GE21276 gene product from transcript GE21276-RA	K04984
ngi:103738595	Kcnmb3; potassium large conductance calcium-activated channel, subfamily M beta member 3	K04939
myb:102239157	chloride intracellular channel protein 3-like	K05023
pale:102890787	CACNG8; calcium channel, voltage-dependent, gamma subunit 8	K04873
cqu:CpipJ_CPIJ007635	acetylcholine receptor protein alpha 1, 2, 3, 4 invertebrate	K05312
mze:101467375	sodium channel protein type 4 subunit alpha-like	K04838
phd:102325914	methylosome subunit pICln-like	K05019
dgr:Dgri_GH21367	GH21367 gene product from transcript GH21367-RA	K03440
apla:101802647	gamma-aminobutyric acid receptor subunit beta-4-like	K05181
api:100160517	inward rectifier potassium channel 2-like	K05330
tru:101072124	potassium voltage-gated channel subfamily A member 4-like	K04877
oas:101117337	HCN4; hyperpolarization activated cyclic nucleotide-gated potassium channel 4	K04957
tcc:TCM_022171	Cyclic nucleotide-gated channel 15 isoform 1	K05391
cmk:103175778	kcnmb2; potassium large conductance calcium-activated channel, subfamily M, beta member 2	K04938
pbi:103063274	CNGB3; cyclic nucleotide gated channel beta 3	K04953
hgl:101720147	Zacn; zinc activated ligand-gated ion channel	K16888
mze:101479522	acid-sensing ion channel 1-like	K04829
tru:101069302	gamma-aminobutyric acid receptor subunit alpha-4-like	K05175
fca:101097043	KCNN3; potassium intermediate/small conductance calcium-activated channel, subfamily N, member 3	K04944
cbr:CBG03919	Cbr-avr-14; C. briggsae CBR-AVR-14 protein	K05273
dwi:Dwil_GK18110	GK18110 gene product from transcript GK18110-RA	K05315
ola:101157121	uncharacterized LOC101157121	K04819
xma:102222386	potassium voltage-gated channel subfamily H member 1-like	K04904
xma:102221375	mucolipin-2-like	K04993
dmo:Dmoj_GI17553	GI17553 gene product from transcript GI17553-RA	K05313
cmk:103178819	clcn7; chloride channel, voltage-sensitive 7	K05016
lcm:102360194	CATSPERD; catsper channel auxiliary subunit delta	K16895
ocu:103350818	polycystin-2-like	K04986
api:100162410	H(+)/Cl(-) exchange transporter 7-like	K05016
bom:102275744	CLCN1; chloride channel, voltage-sensitive 1	K05010
tps:THAPSDRAFT_263848	chloride channel protein 7	K05016
mdo:100029796	cation channel sperm-associated protein 1-like	K16889
ngi:103737109	Catsper4; cation channel, sperm associated 4	K16892
gvh:HMPREF9231_0720	transporter, major intrinsic protein (MIP) family protein	K06188
cmk:103186752	clic6; chloride intracellular channel 6	K05026
chx:102186546	MCOLN2; mucolipin 2	K04993
lve:103087746	CACNG6; calcium channel, voltage-dependent, gamma subunit 6	K04871
hgl:101717686	Htr3e; 5-hydroxytryptamine (serotonin) receptor 3E, ionotropic	K04819
rno:304081	Clic6, Clic6b; chloride intracellular channel 6	K05026
ocu:100357827	PKD1L2; polycystic kidney disease 1-like 2	K04988
pxb:103936574	cyclic nucleotide-gated ion channel 1-like	K05391
mdm:103407072	aquaporin PIP2-7-like	K09872
bdi:100846569	glutamate receptor 3.1-like	K05387
pbi:103066952	PKD1; polycystic kidney disease 1 (autosomal dominant)	K04985
pda:103722820	aquaporin NIP6-1-like	K09874
dpe:Dper_GL18376	GL18376 gene product from transcript GL18376-RA	K05202
pmum:103343316	glutamate receptor 1.4-like	K05387
tru:101078660	potassium channel subfamily K member 3-like	K04914
acs:100560756	kcnq1; potassium voltage-gated channel, KQT-like subfamily, member 1	K04926
sot:102595037	cyclic nucleotide-gated ion channel 2-like	K05391
plm:Plim_1895	MIP family channel protein	K06188
amim:MIM_c22510	aqpZ; aquaporin Z	K06188
tup:102467862	SCNN1D; sodium channel, non-voltage-gated 1, delta subunit	K04826
cmk:103188209	gria1; glutamate receptor, ionotropic, AMPA 1	K05197
oaa:100075556	PKD1L1; polycystic kidney disease 1 like 1	K04987
pale:102897919	TRPV6; transient receptor potential cation channel, subfamily V, member 6	K04975
mze:101479217	potassium voltage-gated channel subfamily H member 8-like	K04911
ptr:460447	CACNA1D; calcium channel, voltage-dependent, L type, alpha 1D subunit	K04851
ptr:739390	KCNQ2; potassium voltage-gated channel subfamily KQT member 2	K04927
cge:100756837	Kcnk15; potassium channel, subfamily K, member 15	K04923
oaa:100093560	KCNN4; potassium intermediate/small conductance calcium-activated channel, subfamily N, member 4	K04945
obr:102704393	aquaporin NIP1-1-like	K09874
tru:101078174	potassium channel subfamily K member 10-like	K04920
cqu:CpipJ_CPIJ005979	dihydropyridine-sensitive l-type calcium channel	K05316
dre:795133	clcn1a, si:dkey-14o18.5; chloride channel, voltage-sensitive 1a	K05010
tgu:100229862	CACNA1H; calcium channel, voltage-dependent, T type, alpha 1H subunit	K04855
dsi:Dsim_GD21946	GD21946 gene product from transcript GD21946-RA	K05316
dok:MED134_02070	MIP family channel protein	K06188
pxb:103936954	glutamate receptor 2.8-like	K05387
umr:103678103	CHRNA10; cholinergic receptor, nicotinic, alpha 10 (neuronal)	K04811
ecb:100053019	ITPR3; inositol 1,4,5-trisphosphate receptor, type 3	K04960
ola:101168846	neuronal acetylcholine receptor subunit beta-2-like	K04813
lcm:102360125	potassium channel subfamily T member 2-like	K04947
dpo:Dpse_GA16013	GA16013 gene product from transcript GA16013-RA	K03440
mze:101467808	sodium channel subunit beta-4-like	K04848
nle:100602098	KCNH6; potassium voltage-gated channel, subfamily H (eag-related), member 6	K04909
cmk:103171775	potassium channel subfamily K member 13-like	K04922
pon:100447884	SCN2A; sodium channel protein type 2 subunit alpha	K04834
xla:734703	aqp8; aquaporin 8	K09869
mze:101479049	two pore calcium channel protein 1-like	K16897
xma:102237099	dihydropyridine-sensitive L-type skeletal muscle calcium channel subunit alpha-1-like	K04857
lcm:102359198	uncharacterized LOC102359198	K16895
req:REQ_29580	aqpZ; aquaporin aqpz	K06188
dre:560875	voltage-dependent T-type calcium channel subunit alpha-1H-like	K04855
sil:SPO0970	apqZ; aquaporin Z	K06188
mze:101470327	potassium channel subfamily K member 4-like	K04915
ngr:NAEGRDRAFT_78345	inositol 1,4,5-triphosphate receptor 2	K04960
mtr:MTR_3g091080	Cyclic nucleotide-gated ion channel	K05391
chx:102182329	SCN4B; sodium channel, voltage-gated, type IV, beta subunit	K04848
pale:102881523	CACNB2; calcium channel, voltage-dependent, beta 2 subunit	K04863
amj:102569461	KCNH2; potassium voltage-gated channel, subfamily H (eag-related), member 2	K04905
oaa:100091218	CHRNG; cholinergic receptor, nicotinic, gamma (muscle)	K04818
mmu:30952	Cngb3, CCNC2, CNG6, Cngbeta2; cyclic nucleotide gated channel beta 3	K04953
cam:101508578	aquaporin TIP1-3-like	K09873
mdo:100026340	gamma-aminobutyric acid receptor subunit beta-4-like	K05181
shr:100922422	TRPC5; transient receptor potential cation channel, subfamily C, member 5	K04968
ssc:100626552	KCNH8; potassium voltage-gated channel, subfamily H (eag-related), member 8	K04911
mze:101469894	potassium channel subfamily T member 1-like	K04946
mde:101892228	uncharacterized LOC101892228	K05320
ngi:103750602	P2rx2; purinergic receptor P2X, ligand-gated ion channel, 2	K05216
cge:100754907	Pkd1l1; polycystic kidney disease 1 like 1	K04987
ngr:NAEGRDRAFT_59928	inositol 1,4,5-triphosphate receptor	K04960
mze:101468687	potassium voltage-gated channel subfamily H member 8-like	K04911
xma:102234102	sodium channel subunit beta-1-like	K04845
umr:103663328	KCNV2; potassium channel, subfamily V, member 2	K04935
lcm:102350695	CACNG1; calcium channel, voltage-dependent, gamma subunit 1	K04866
myb:102239809	CACNA2D2; calcium channel, voltage-dependent, alpha 2/delta subunit 2	K04859
sita:101785991	chloride channel protein CLC-c-like	K05016
dre:567242	cnga3a; cyclic nucleotide gated channel alpha 3a	K04950
salb:XNR_5227	Aquaporin Z	K06188
api:100168499	aquaporin AQPcic-like	K09884
dwi:Dwil_GK14093	GK14093 gene product from transcript GK14093-RA	K05328
mde:101890348	transient receptor potential cation channel trpm-like	K04978
myd:102754936	GABRE; gamma-aminobutyric acid (GABA) A receptor, epsilon	K05185
tru:101072048	gamma-aminobutyric acid receptor subunit pi-like	K05189
smm:Smp_153780	glutamate receptor kainate	K05203
aml:100472561	TRPV4; transient receptor potential cation channel, subfamily V, member 4	K04973
tup:102480340	AQP7; aquaporin 7	K08771
mmu:99663	Clca4a, 9130020L07Rik, AI504701, Clca4, Clca6; chloride channel calcium activated 4A	K05030
umr:103676188	5-hydroxytryptamine receptor 3C-like	K04819
xla:378536	scnn1b-a, besc1, betaxENaC, enacb, enacbeta, scnn1b; sodium channel, non-voltage-gated 1, beta subunit	K04825
ath:AT3G53420	PIP2A; aquaporin PIP2-1	K09872
sot:102603937	cyclic nucleotide-gated ion channel 1-like	K05391
mis:MICPUN_109223	chloride Carrier/Channel family	K05016
pon:100451910	PKD1L2; polycystic kidney disease 1-like 2	K04988
cfa:482801	ASIC3, ACCN3; acid-sensing (proton-gated) ion channel 3	K04830
bmor:101744582	glutamate receptor ionotropic, kainate 2-like	K05202
ecb:100056810	TRPM2; transient receptor potential cation channel, subfamily M, member 2	K04977
ath:AT5G11180	GLR2.6; glutamate receptor 2.6	K05387
myb:102260580	KCNT1; potassium channel, subfamily T, member 1	K04946
lve:103073411	CACNA1B; calcium channel, voltage-dependent, N type, alpha 1B subunit	K04849
pss:102453192	CLIC2; chloride intracellular channel 2	K05022
mgp:100550788	glutamate receptor, ionotropic kainate 1-like	K05201
acs:100558144	epithelial chloride channel protein-like	K05030
xma:102234425	voltage-dependent L-type calcium channel subunit alpha-1D-like	K04851
[truncated: 4,302 more rows]

## Sheet: Table S3
Table S3. The number of sequences in the testing dataset before and after BLASTp analyses.
		Initial			Post-BLASTp against KEGG			Post-BLASTp against the training dataset
		Human	C. elegans	Total	Human	C. elegans	Total	Human	C. elegans	Total
Sequences	Ion channels	299	93	392	299	93	392	299	93	392
	Non-ion channels	19917	20385	40302	91	174	265	45	92	137
Total		20216	20478	40694	390	267	657	344	185	529

## Sheet: Table S4
Table S4. The number of identified test data sequences from humans and C. elegans within each group and divided into known ion channel and non-ion channel datasets
	Groupings				Total
	Group 1	Group 2	Group 3	Group 4
Ion Channels	335	44	5	5	389
Non-ion Channels	108	13	10	9	140
Total	443	57	15	14	529

## Sheet: Table S5
Table S5. Cross-validation, training and testing accuracies of each model
Model	Five-fold cross validation accuracies					Training accuracy	Test accuracy
	1	2	3	4	5
Amino	52.025	54.206	53.016	51.984	52.143	52.675	66.0668
Chemistry	77.84	78.016	76.746	76.667	79.683	77.79	87.9177
Chou	81.096	83.016	83.095	83.254	82.302	82.553	90.2314
Dipeptide	89.515	90.873	90.873	91.825	91.667	90.951	94.6015
Classifier	90.627	90.666	90.714	91.825	92.46	91.237	95.8869

## Sheet: Table S6
Table S6. Final tables of confusion matrices for the "Classifier" and "Dipeptide" models
A.	"Classifier" Model
			Condition				Summary
			Positive	Negative	Total outcomes		Sensitivity	0.958869
	Test outcome	Positive	373	16	389		False negative rate	0.0411311
		Negative	16	18656	18672		False positive rate	0.000856898
		Total	389	18672	19061		Specificity	0.999143
							Precision	0.958869
							False Discovery rate	0.0411311
							Accuracy	0.998321
B.	"Dipeptide" Model
			Condition				Summary
			Positive	Negative	Total outcomes		Sensitivity	0.946015
	Test outcome	Positive	368	21	389		False negative rate	0.0539846
		Negative	21	18651	18672		False positive rate	0.00112468
		Total	389	18672	19061		Specificity	0.998875
							Precision	0.946015
							False Discovery rate	0.0539846
							Accuracy	0.997797

## Sheet: Table S7
Table S7. Summary of flatworm ion channels predicted using the muSICC identification and classification pipeline with high and medium confidence..
Ion Channel Family	Sub-family	Abbreviation	Trematodes										Cestodes
			O. viverrini		C. sinensis		S. haematobium		S. japonicum		S. mansoni		E. granulosus		E. multilocularis		T. solium
			Sub	Total	Sub	Total	Sub	Total	Sub	Total	Sub	Total	Sub	Total	Sub	Total	Sub	Total
Cys-loop superfamily	GABA-A	GABA	0	3	0	2	0	4	0	5	0	4	0	6	0	6	0	7
	Glycine	GLYR	0		0		2		1		2		0		0		0
	Anionic glutamate	ANGL	0		0		0		0		0		0		0		0
	Acetylcholine (nicotinic)	ACHN	3		2		2		4		2		6		6		7
	Serotonin (5-HT3)	SERO	0		0		0		0		0		0		0		0
	Zinc-activated	ZNAC	0		0		0		0		0		0		0		0
Glutamate-gated cation channel	Glutamate (ionotropic), non-NMDA	GLUT_NNMDA	1	4	1	6	1	6	0	0	1	4	0	5	0	5	0	5
	Glutamate (ionotropic), NMDA	GLUT_NMDA	3		5		5		0		3		5		5		5
Epithelial and related channels	Epithelial sodium channel	EPIT	0	3	0	2	0	1	0	3	0	4	0	2	0	2	0	3
	Acid-sensing ion channel	ASIC	1		0		0		1		1		0		0		1
	ATP-gated cation channel	ATPG	2		2		1		2		3		2		2		2
Ryanodine and IP3 receptors	Ryanodine receptor	RYAN	1	1	1	1	0	1	1	1	1	2	1	1	1	1	0	0
	IP3 receptor	IP3R	0		0		1		0		1		0		0		0
Voltage-gated cation channels	Na+ channel, alpha, NaV1.x	SCNA	0	16	0	15	0	14	0	11	0	16	0	12	1	13	0	7
	Na+ channel, beta	SCNB	0		0		0		0		0		0		0		0
	Ca2+ channel, alpha-1, CaVx.x	CACNA1	4		4		2		0		2		3		4		3
	Ca2+ channel, alpha-2 delta	CACNA2	1		1		0		0		1		0		0		0
	Ca2+ channel, beta	CACNB	0		1		1		0		1		1		1		1
	Ca2+ channel, gamma	CACNG	0		0		0		0		0		0		0		0
	K+ channel, Kv1.x	SHAKER	2		2		1		2		3		2		1		0
	K+ channel, Kv2.x	SHAB	0		0		0		0		0		0		0		0
	K+ channel, Kv3.x	SHAW	2		0		1		0		2		2		2		1
	K+ channel, Kv4.x	SHAL	0		0		0		1		0		0		0		0
	K+ channel, KCNE	ISK	2		0		4		8		0		0		0		1
	K+ channel, Kv5.x	KCNF	0		0		0		0		0		0		0		0
	K+ channel, Kv6.x	KCNG	0		0		0		0		0		0		0		0
	K+ channel, Kv10-12.x (Ether-a-go-go)	KCNH	4		5		3		0		3		3		3		0
	K+ channel, K2px.x	KCNK	0		0		0		0		1		0		0		0
	K+ channel, Kv7.x (KQT-like)	KCNQ	1		2		2		0		1		1		1		0
	K+ channel, Kv9.x (Delayed-rectifier)	KCNS	0		0		0		0		0		0		0		0
	K+ channel, Kv8.x	KCNV	0		0		0		0		0		0		0		0
	K+ channel, KCa1.x	KCNM	0		0		0		0		0		0		0		1
	K+ channel, KCa2-3.x (Small conductance)	KCNN	0		0		0		0		2		0		0		0
	K+ channel, KCa4.x	KCNT	0		0		0		0		0		0		0		0
Related to voltage-gated cation channels	Inward rectifier channel (Kir)	IRCHN	0	10	0	13	0	9	0	6	0	12	0	9	0	8	0	7
	Cyclic nucleotide-gated channel	CNG	0		1		0		0		0		1		1		1
	Brain cyclic nucleotide-gated channel	HCN	2		4		2		0		2		2		1		1
	Transient receptor potential family, TRPC(Classical)	TRPC	1		3		0		0		2		2		2		1
	Transient receptor potential family, TRPV (Vanilloid)	TRPV	0		0		0		0		0		0		0		0
	Transient receptor potential family, TRPM (Melastatin/Long TRP)	TRPM	2		0		2		2		3		1		0		2
	Transient receptor potential family, TRPA (ANKTM1)	TRPA	0		0		0		0		1		0		0		0
	Transient receptor potential family, TRPP (Polycystin)	TRPP	2		1		3		2		3		1		2		1
	Transient receptor potential family, TRPML (Mucolipin)	TRPML	1		1		0		0		0		0		0		0
	CatSper and two-pore channel	CAT2P	2		3		2		2		1		2		2		1
Chloride channels	CLCN chloride channel	CLCN	2	2	2	2	2	2	2	3	3	3	3	3	3	3	1	1
	Nucleotide sensitive chloride channel	NSCCN	0		0		0		1		0		0		0		0
	Chloride intracellular channel	CICH	0		0		0		0		0		0		0		0
	Calcium activated chloride channel	CACC	0		0		0		0		0		0		0		0
Aquaporin	Aquaporin	AQUA	2	2	3	3	1	1	2	2	2	2	0	0	0	0	0	0
	Total Classified		41	41	44	44	38	38	31	31	47	47	38	38	38	38	30	30
	Ion channel-like proteins		73	73	54	54	69	69	88	88	40	40	44	44	44	44	65	65
	Total Identified		114	114	98	98	107	107	119	119	87	87	82	82	82	82	95	95

## Sheet: Table S8
Table S8. Complete set of flatworm ion channels predicted using the muSICC identification and classification pipeline.
Class	Species	SequenceID	Classification	SVMClassification	Probability	Group	Category	Confidence	N_CDom	CDomains	N_TDom
Trematoda	O. viverrini	T265_06953	K+ channel, KCNH, Kv10-12.x (Ether-a-go-go)	KCNH	0.938069	1	1	High	3	PF00027;PF13426;PF00520	5
Trematoda	O. viverrini	T265_03219	CLCN chloride channel , subfamily-like protein	CLCN	0.913326	1	2	High	2	PF00571;PF00654	11
Trematoda	O. viverrini	T265_15629	Ca2+ channel, CACN alpha-1, CaVx.x , subfamily-like protein	CACNA1	0.912069	2	2	High	2	PF08763;PF00520	13
Trematoda	O. viverrini	T265_00343	K+ channel, KCNA, Kv1.x (Shaker) , subfamily-like protein	SHAKER	0.891852	1	2	High	2	PF00520;PF02214	5
Trematoda	O. viverrini	T265_08425	Glutamate (ionotropic), non-NMDA	GLUT_NNMDA	0.890179	1	1	High	3	PF00497;PF00060;PF01094	4
Trematoda	O. viverrini	T265_15337	Transient receptor potential family, TRPP (Polycystin) , subfamily-like protein	TRPP	0.871288	1	2	High	1	PF08016	5
Trematoda	O. viverrini	T265_04066	CLCN chloride channel , subfamily-like protein	CLCN	0.842166	1	2	High	2	PF00571;PF00654	11
Trematoda	O. viverrini	T265_04393	Glutamate (ionotropic), non-NMDA , subfamily-like protein	GLUT_NNMDA	0.814907	1	2	High	3	PF00060;PF00497;PF01094	4
Trematoda	O. viverrini	T265_04392	Glutamate (ionotropic), non-NMDA , subfamily-like protein	GLUT_NNMDA	0.806013	1	2	High	3	PF01094;PF00060;PF10613	2
Trematoda	O. viverrini	T265_07938	Aquaporin , subfamily-like protein	AQUA	0.786679	1	2	High	1	PF00230	6
Trematoda	O. viverrini	T265_01818	Ca2+ channel, CACN alpha-1, CaVx.x , subfamily-like protein	CACNA1	0.781294	2	2	High	1	PF00520	8
Trematoda	O. viverrini	T265_05744	CatSper and two-pore channel , subfamily-like protein	CAT2P	0.776233	1	2	High	1	PF00520	11
Trematoda	O. viverrini	T265_15006	K+ channel, KCNH, Kv10-12.x (Ether-a-go-go) , subfamily-like protein	KCNH	0.75883	1	2	High	3	PF00520;PF00027;PF13426	6
Trematoda	O. viverrini	T265_05667	Acetylcholine (nicotinic) , subfamily-like protein	ACHN	0.72419	1	2	High	2	PF02932;PF02931	4
Trematoda	O. viverrini	T265_08858	K+ channel, KCNH, Kv10-12.x (Ether-a-go-go) , subfamily-like protein	KCNH	0.720357	1	2	High	3	PF00520;PF00027;PF13426	6
Trematoda	O. viverrini	T265_14455	Transient receptor potential family, TRPP (Polycystin) , subfamily-like protein	TRPP	0.715349	2	2	High	1	PF08016	8
Trematoda	O. viverrini	T265_14191	ATP-gated cation channel (P2X) , subfamily-like protein	ATPG	0.714814	1	2	High	1	PF00864	0
Trematoda	O. viverrini	T265_04939	CatSper and two-pore channel , subfamily-like protein	CAT2P	0.683161	2	2	High	1	PF00520	10
Trematoda	O. viverrini	T265_07611	K+ channel, KCNH, Kv10-12.x (Ether-a-go-go) , subfamily-like protein	KCNH	0.673199	1	2	High	2	PF00520;PF00027	6
Trematoda	O. viverrini	T265_07941	Aquaporin , subfamily-like protein	AQUA	0.657514	1	2	High	1	PF00230	6
Trematoda	O. viverrini	T265_12511	Ca2+ channel, CACN alpha-2 delta , subfamily-like protein	CACNA2	0.642163	1	2	High	3	PF13768;PF02743;PF08399	0
Trematoda	O. viverrini	T265_06998	Brain cyclic nucleotide-gated channel (HCN) , subfamily-like protein	HCN	0.641275	1	2	High	3	PF08412;PF00027;PF00520	4
Trematoda	O. viverrini	T265_14426	K+ channel, KCNQ, Kv7.x (KQT-like) , subfamily-like protein	KCNQ	0.633629	1	2	High	1	PF00520	5
Trematoda	O. viverrini	T265_09254	Ryanodine receptor (RYR) , subfamily-like protein	RYAN	0.595863	2	2	High	7	PF06459;PF02026;PF00622;PF02815;PF01365;PF13499;PF08454	7
Trematoda	O. viverrini	T265_00386	ATP-gated cation channel (P2X) , subfamily-like protein	ATPG	0.59435	1	2	High	1	PF00864	2
Trematoda	O. viverrini	T265_13190	Acetylcholine (nicotinic) , subfamily-like protein	ACHN	0.592153	1	2	High	2	PF02931;PF02932	3
Trematoda	O. viverrini	T265_11481	Brain cyclic nucleotide-gated channel (HCN) , subfamily-like protein	HCN	0.576975	1	2	High	3	PF00520;PF08412;PF00027	2
Trematoda	O. viverrini	T265_08421	Glutamate (ionotropic), NMDA , subfamily-like protein	GLUT_NMDA	0.568356	1	2	High	3	PF00060;PF01094;PF00497	3
Trematoda	O. viverrini	T265_10559	Ca2+ channel, CACN alpha-1, CaVx.x , subfamily-like protein	CACNA1	0.558483	2	2	High	1	PF00520	8
Trematoda	O. viverrini	T265_00503	K+ channel, KCNA, Kv1.x (Shaker) , subfamily-like protein	SHAKER	0.532288	1	2	High	2	PF02214;PF00520	5
Trematoda	O. viverrini	T265_09033	Transient receptor potential family, TRPC (Classical) , subfamily-like protein	TRPC	0.526781	1	2	High	3	PF08344;PF13637;PF00520	6
Trematoda	O. viverrini	T265_13118	Acetylcholine (nicotinic) , subfamily-like protein	ACHN	0.520288	1	2	High	2	PF02932;PF02931	4
Trematoda	O. viverrini	T265_10148	Ca2+ channel, CACN alpha-1, CaVx.x , subfamily-like protein	CACNA1	0.518143	2	2	High	1	PF00520	7
Trematoda	O. viverrini	T265_10847	K+ channel, KCNC, Kv3.x (Shaw) , subfamily-like protein	SHAW	0.497979	1	2	High	2	PF00520;PF02214	4
Trematoda	O. viverrini	T265_13691	K+ channel, KCNE, (Isk) , subfamily-like protein	ISK	0.485467	4	2	Medium	0	NA	1
Trematoda	O. viverrini	T265_13415	K+ channel, KCNE, (Isk) , subfamily-like protein	ISK	0.469644	3	2	Medium	1	PF00025	0
Trematoda	O. viverrini	T265_13120	(Ion channel-like protein) K+ channel, KCNH, Kv10-12.x (Ether-a-go-go)	KCNH	0.460786	1	3	Low	2	PF00520;PF13426	6
Trematoda	O. viverrini	T265_12533	Acid-sensing ion channel (ASIC) , subfamily-like protein	ASIC	0.446637	4	2	Medium	2	PF00431;PF00089	0
Trematoda	O. viverrini	T265_07901	K+ channel, KCNC, Kv3.x (Shaw) , subfamily-like protein	SHAW	0.435012	1	2	High	2	PF00520;PF02214	5
Trematoda	O. viverrini	T265_03877	(Ion channel-like protein) K+ channel, KCND, Kv4.x (Shal)	SHAL	0.414201	1	3	Low	3	PF11601;PF00520;PF02214	4
Trematoda	O. viverrini	T265_05109	(Ion channel-like protein) Transient receptor potential family, TRPP (Polycystin)	TRPP	0.409633	2	3	Low	3	PF01466;PF00520;PF03931	10
Trematoda	O. viverrini	T265_06225	(Ion channel-like protein) Glycine	GLYR	0.39666	1	3	Low	2	PF02931;PF02932	4
Trematoda	O. viverrini	T265_10270	(Ion channel-like protein) Glutamate (ionotropic), non-NMDA	GLUT_NNMDA	0.394791	1	3	Low	2	PF00497;PF00060	3
Trematoda	O. viverrini	T265_06223	(Ion channel-like protein) Glycine	GLYR	0.389421	1	3	Low	2	PF02932;PF02931	4
Trematoda	O. viverrini	T265_14735	(Ion channel-like protein) IP3 receptor	IP3R	0.386536	1	3	Low	5	PF01365;PF02815;PF08454;PF08709;PF00520	6
Trematoda	O. viverrini	T265_05894	(Ion channel-like protein) K+ channel, KCNK, K2px.x	KCNK	0.364153	1	3	Low	1	PF00520	4
Trematoda	O. viverrini	T265_12538	(Ion channel-like protein) CatSper and two-pore channel	CAT2P	0.363679	1	3	Low	1	PF00520	4
Trematoda	O. viverrini	T265_15588	(Ion channel-like protein) Acetylcholine (nicotinic)	ACHN	0.343674	1	3	Low	2	PF02932;PF02931	4
Trematoda	O. viverrini	T265_01820	(Ion channel-like protein) Ca2+ channel, CACN alpha-1, CaVx.x	CACNA1	0.336082	2	3	Low	2	PF00520;PF08763	9
Trematoda	O. viverrini	T265_06813	(Ion channel-like protein) Serotonin (5-HT3)	SERO	0.333702	1	3	Low	2	PF02932;PF02931	4
Trematoda	O. viverrini	T265_05541	(Ion channel-like protein) Acid-sensing ion channel (ASIC)	ASIC	0.317624	1	3	Low	1	PF07885	5
Trematoda	O. viverrini	T265_13427	(Ion channel-like protein) Acid-sensing ion channel (ASIC)	ASIC	0.304268	1	3	Low	2	PF02888;PF07885	0
Trematoda	O. viverrini	T265_00104	(Ion channel-like protein) K+ channel, KCND, Kv4.x (Shal)	SHAL	0.294522	1	3	Low	2	PF00520;PF02214	6
Trematoda	O. viverrini	T265_15064	(Ion channel-like protein) Aquaporin	AQUA	0.285496	1	3	Low	1	PF00520	5
Trematoda	O. viverrini	T265_08753	(Ion channel-like protein) K+ channel, KCNK, K2px.x	KCNK	0.284682	4	3	Low	0	NA	1
Trematoda	O. viverrini	T265_00638	(Ion channel-like protein) Cyclic nucleotide-gated channel (CNG)	CNG	0.270233	2	3	Low	1	PF00027	1
Trematoda	O. viverrini	T265_01460	(Ion channel-like protein) Brain cyclic nucleotide-gated channel (HCN)	HCN	0.268804	1	3	Low	1	PF00027	1
Trematoda	O. viverrini	T265_05648	(Ion channel-like protein) Acetylcholine (nicotinic)	ACHN	0.268356	1	3	Low	2	PF02932;PF02931	5
Trematoda	O. viverrini	T265_12668	(Ion channel-like protein) Nucleotide sensitive chloride channel	NSCCN	0.2669	1	3	Low	1	PF03517	0
Trematoda	O. viverrini	T265_13693	(Ion channel-like protein) Acid-sensing ion channel (ASIC)	ASIC	0.26239	1	3	Low	3	PF08344;PF00023;PF12796	0
Trematoda	O. viverrini	T265_00120	(Ion channel-like protein) ATP-gated cation channel (P2X)	ATPG	0.260098	1	3	Low	1	PF00864	2
Trematoda	O. viverrini	T265_09604	(Ion channel-like protein) K+ channel, KCNH, Kv10-12.x (Ether-a-go-go)	KCNH	0.240184	4	3	Low	0	NA	8
Trematoda	O. viverrini	T265_02105	(Ion channel-like protein) Glutamate (ionotropic), non-NMDA	GLUT_NNMDA	0.238546	1	3	Low	3	PF01477;PF01825;PF08016	11
Trematoda	O. viverrini	T265_14974	(Ion channel-like protein) Acid-sensing ion channel (ASIC)	ASIC	0.2369	2	3	Low	2	PF12796;PF00023	0
Trematoda	O. viverrini	T265_00306	(Ion channel-like protein) Acid-sensing ion channel (ASIC)	ASIC	0.231715	3	3	Low	0	NA	0
Trematoda	O. viverrini	T265_13838	(Ion channel-like protein) Acetylcholine (nicotinic)	ACHN	0.227199	1	3	Low	1	PF02931	5
Trematoda	O. viverrini	T265_06336	(Ion channel-like protein) K+ channel, KCNN, KCa2-3.x (Small conductance)	KCNN	0.227175	1	3	Low	3	PF03530;PF02888;PF07885	5
Trematoda	O. viverrini	T265_00494	(Ion channel-like protein) CatSper and two-pore channel	CAT2P	0.219853	1	3	Low	1	PF00520	6
Trematoda	O. viverrini	T265_13969	(Ion channel-like protein) Transient receptor potential family, TRPA (ANKTM1)	TRPA	0.210518	1	3	Low	3	PF13637;PF00023;PF12796	5
Trematoda	O. viverrini	T265_07798	(Ion channel-like protein) Transient receptor potential family, TRPP (Polycystin)	TRPP	0.208641	1	3	Low	3	PF00179;PF00078;PF00665	0
Trematoda	O. viverrini	T265_08977	(Ion channel-like protein) K+ channel, KCNH, Kv10-12.x (Ether-a-go-go)	KCNH	0.207866	1	3	Low	3	PF12796;PF00023;PF13637	6
Trematoda	O. viverrini	T265_01850	(Ion channel-like protein) K+ channel, KCNH, Kv10-12.x (Ether-a-go-go)	KCNH	0.196049	2	3	Low	4	PF00023;PF12796;PF13637;PF00013	0
Trematoda	O. viverrini	T265_11669	(Ion channel-like protein) Acid-sensing ion channel (ASIC)	ASIC	0.194648	4	3	Low	0	NA	0
Trematoda	O. viverrini	T265_14509	(Ion channel-like protein) K+ channel, KCNH, Kv10-12.x (Ether-a-go-go)	KCNH	0.194328	1	3	Low	3	PF12796;PF00023;PF00520	4
Trematoda	O. viverrini	T265_09530	(Ion channel-like protein) Acid-sensing ion channel (ASIC)	ASIC	0.191842	1	3	Low	1	PF00027	0
Trematoda	O. viverrini	T265_03886	(Ion channel-like protein) Acid-sensing ion channel (ASIC)	ASIC	0.186193	1	3	Low	2	PF02932;PF02931	4
Trematoda	O. viverrini	T265_03364	(Ion channel-like protein) Nucleotide sensitive chloride channel	NSCCN	0.184422	1	3	Low	1	PF00293	0
Trematoda	O. viverrini	T265_00540	(Ion channel-like protein) K+ channel, KCNA, Kv1.x (Shaker)	SHAKER	0.182284	1	3	Low	2	PF00520;PF02214	4
Trematoda	O. viverrini	T265_14724	(Ion channel-like protein) Glutamate (ionotropic), non-NMDA	GLUT_NNMDA	0.173628	1	3	Low	2	PF00060;PF00497	5
Trematoda	O. viverrini	T265_15327	(Ion channel-like protein) K+ channel, KCNH, Kv10-12.x (Ether-a-go-go)	KCNH	0.168171	1	3	Low	2	PF00520;PF00027	3
Trematoda	O. viverrini	T265_04137	(Ion channel-like protein) Acid-sensing ion channel (ASIC)	ASIC	0.167898	4	3	Low	1	PF00709	0
Trematoda	O. viverrini	T265_14364	(Ion channel-like protein) Cyclic nucleotide-gated channel (CNG)	CNG	0.167071	1	3	Low	2	PF02931;PF02932	4
Trematoda	O. viverrini	T265_15631	(Ion channel-like protein) CatSper and two-pore channel	CAT2P	0.166142	1	3	Low	1	PF00520	4
Trematoda	O. viverrini	T265_00747	(Ion channel-like protein) Glutamate (ionotropic), non-NMDA	GLUT_NNMDA	0.165066	1	3	Low	2	PF00497;PF00060	2
Trematoda	O. viverrini	T265_15065	(Ion channel-like protein) Aquaporin	AQUA	0.165039	2	3	Low	1	PF00520	1
Trematoda	O. viverrini	T265_12872	(Ion channel-like protein) K+ channel, KCNQ, Kv7.x (KQT-like)	KCNQ	0.164757	2	3	Low	3	PF09005;PF00665;PF00013	0
Trematoda	O. viverrini	T265_05745	(Ion channel-like protein) Glutamate (ionotropic), NMDA	GLUT_NMDA	0.157782	1	3	Low	3	PF00400;PF00665;PF00078	0
Trematoda	O. viverrini	T265_14875	(Ion channel-like protein) Aquaporin	AQUA	0.152249	1	3	Low	2	PF00520;PF08412	3
Trematoda	O. viverrini	T265_00575	(Ion channel-like protein) Glutamate (ionotropic), NMDA	GLUT_NMDA	0.149926	1	3	Low	3	PF00520;PF11601;PF02214	4
Trematoda	O. viverrini	T265_03361	(Ion channel-like protein) Glutamate (ionotropic), non-NMDA	GLUT_NNMDA	0.149666	3	3	Low	0	NA	6
Trematoda	O. viverrini	T265_10897	(Ion channel-like protein) Transient receptor potential family, TRPA (ANKTM1)	TRPA	0.146556	2	3	Low	3	PF00023;PF13637;PF12796	1
Trematoda	O. viverrini	T265_06210	(Ion channel-like protein) Acetylcholine (nicotinic)	ACHN	0.144722	1	3	Low	2	PF02932;PF02931	3
Trematoda	O. viverrini	T265_06211	(Ion channel-like protein) Cyclic nucleotide-gated channel (CNG)	CNG	0.141114	1	3	Low	2	PF02932;PF02931	5
Trematoda	O. viverrini	T265_13144	(Ion channel-like protein) K+ channel, KCNK, K2px.x	KCNK	0.14079	1	3	Low	1	PF00520	2
Trematoda	O. viverrini	T265_15841	(Ion channel-like protein) Aquaporin	AQUA	0.140564	3	3	Low	0	NA	0
Trematoda	O. viverrini	T265_03018	(Ion channel-like protein) CatSper and two-pore channel	CAT2P	0.134334	2	3	Low	2	PF07885;PF03493	9
Trematoda	O. viverrini	T265_08541	(Ion channel-like protein) Anionic glutamate	ANGL	0.131409	1	3	Low	2	PF02932;PF02931	4
Trematoda	O. viverrini	T265_03003	(Ion channel-like protein) IP3 receptor	IP3R	0.130687	1	3	Low	2	PF13637;PF08344	0
Trematoda	O. viverrini	T265_02001	(Ion channel-like protein) Glutamate (ionotropic), NMDA	GLUT_NMDA	0.124136	1	3	Low	2	PF02214;PF00520	5
Trematoda	O. viverrini	T265_13931	(Ion channel-like protein) Glutamate (ionotropic), non-NMDA	GLUT_NNMDA	0.122681	1	3	Low	2	PF07885;PF03493	7
Trematoda	O. viverrini	T265_07474	(Ion channel-like protein) K+ channel, KCNK, K2px.x	KCNK	0.122623	3	3	Low	0	NA	3
Trematoda	O. viverrini	T265_08095	(Ion channel-like protein) K+ channel, KCNE, (Isk)	ISK	0.122123	1	3	Low	1	PF00248	0
Trematoda	O. viverrini	T265_15325	(Ion channel-like protein) Glutamate (ionotropic), non-NMDA	GLUT_NNMDA	0.118301	1	3	Low	1	PF00625	0
Trematoda	O. viverrini	T265_00007	(Ion channel-like protein) Glutamate (ionotropic), NMDA	GLUT_NMDA	0.115316	2	3	Low	2	PF00665;PF01652	0
Trematoda	O. viverrini	T265_00439	(Ion channel-like protein) K+ channel, KCNH, Kv10-12.x (Ether-a-go-go)	KCNH	0.115313	1	3	Low	1	PF00027	0
Trematoda	O. viverrini	T265_05137	(Ion channel-like protein) K+ channel, KCNM, KCa1.x	KCNM	0.115306	3	3	Low	0	NA	5
Trematoda	O. viverrini	T265_13373	(Ion channel-like protein) Cyclic nucleotide-gated channel (CNG)	CNG	0.112564	1	3	Low	1	PF00027	0
Trematoda	O. viverrini	T265_00119	(Ion channel-like protein) Acid-sensing ion channel (ASIC)	ASIC	0.110953	1	3	Low	1	PF00864	2
Trematoda	O. viverrini	T265_08867	(Ion channel-like protein) Transient receptor potential family, TRPA (ANKTM1)	TRPA	0.105639	1	3	Low	2	PF13857;PF12796	5
Trematoda	O. viverrini	T265_10920	(Ion channel-like protein) CLCN chloride channel	CLCN	0.102635	1	3	Low	2	PF02214;PF00520	4
Trematoda	O. viverrini	T265_07533	(Ion channel-like protein) Transient receptor potential family, TRPP (Polycystin)	TRPP	0.0991743	1	3	Low	2	PF00520;PF02214	4
Trematoda	O. viverrini	T265_07823	Transient receptor potential family, TRPML (Mucolipin)	TRPML	0.00940577	1	1	High	1	PF08016	5
Trematoda	O. viverrini	T265_14336	Transient receptor potential family, TRPM (Melastatin/Long TRP)	TRPM	0.00441859	2	1	High	2	PF00520;PF12796	8
Trematoda	O. viverrini	T265_13855	Transient receptor potential family, TRPM (Melastatin/Long TRP)	TRPM	0.00228089	1	1	High	3	PF00271;PF00270;PF00078	0
Trematoda	C. sinensis	gi|358334145|dbj|GAA30706.2|	K+ channel, KCNH, Kv10-12.x (Ether-a-go-go)	KCNH	0.938928	1	1	High	3	PF13426;PF00027;PF00520	5
Trematoda	C. sinensis	gi|358336867|dbj|GAA55323.1|	Aquaporin	AQUA	0.924831	3	1	High	1	PF00230	5
Trematoda	C. sinensis	gi|358254689|dbj|GAA56161.1|	Glutamate (ionotropic), non-NMDA	GLUT_NNMDA	0.921187	1	1	High	3	PF01094;PF00060;PF00497	3
Trematoda	C. sinensis	gi|358339967|dbj|GAA47928.1|	CLCN chloride channel , subfamily-like protein	CLCN	0.90603	1	2	High	2	PF00654;PF00571	11
Trematoda	C. sinensis	gi|358341745|dbj|GAA33668.2|	K+ channel, KCNA, Kv1.x (Shaker) , subfamily-like protein	SHAKER	0.904974	1	2	High	2	PF00520;PF02214	5
Trematoda	C. sinensis	gi|358335998|dbj|GAA54580.1|	Ca2+ channel, CACN alpha-1, CaVx.x , subfamily-like protein	CACNA1	0.898524	2	2	High	1	PF00520	14
Trematoda	C. sinensis	gi|358337363|dbj|GAA55733.1|	Ca2+ channel, CACN alpha-1, CaVx.x , subfamily-like protein	CACNA1	0.892366	1	2	High	2	PF00520;PF08763	18
Trematoda	C. sinensis	gi|358342405|dbj|GAA29947.2|	Glutamate (ionotropic), non-NMDA	GLUT_NNMDA	0.87319	1	1	High	3	PF01094;PF00060;PF00497	4
Trematoda	C. sinensis	gi|358341664|dbj|GAA49279.1|	Brain cyclic nucleotide-gated channel (HCN) , subfamily-like protein	HCN	0.865891	1	2	High	3	PF00027;PF00520;PF08412	4
Trematoda	C. sinensis	gi|358342531|dbj|GAA49977.1|	Brain cyclic nucleotide-gated channel (HCN) , subfamily-like protein	HCN	0.857354	1	2	High	3	PF00027;PF00520;PF08412	3
Trematoda	C. sinensis	gi|358255352|dbj|GAA57060.1|	CLCN chloride channel , subfamily-like protein	CLCN	0.856966	1	2	High	2	PF00571;PF00654	11
Trematoda	C. sinensis	gi|358340286|dbj|GAA35086.2|	Transient receptor potential family, TRPC (Classical) , subfamily-like protein	TRPC	0.849001	1	2	High	3	PF13637;PF08344;PF00520	6
Trematoda	C. sinensis	gi|349953373|dbj|GAA35467.1|	CatSper and two-pore channel , subfamily-like protein	CAT2P	0.83294	1	2	High	1	PF00520	11
Trematoda	C. sinensis	gi|358336709|dbj|GAA37006.2|	Transient receptor potential family, TRPP (Polycystin) , subfamily-like protein	TRPP	0.803909	1	2	High	1	PF08016	6
Trematoda	C. sinensis	gi|358332709|dbj|GAA51336.1|	Acetylcholine (nicotinic) , subfamily-like protein	ACHN	0.797904	1	2	High	2	PF02931;PF02932	5
Trematoda	C. sinensis	gi|358336864|dbj|GAA55320.1|	Aquaporin , subfamily-like protein	AQUA	0.782965	3	2	Medium	1	PF00230	6
Trematoda	C. sinensis	gi|358341700|dbj|GAA49305.1|	K+ channel, KCNQ, Kv7.x (KQT-like) , subfamily-like protein	KCNQ	0.780748	1	2	High	1	PF00520	6
Trematoda	C. sinensis	gi|358253649|dbj|GAA53559.1|	K+ channel, KCNQ, Kv7.x (KQT-like) , subfamily-like protein	KCNQ	0.777268	1	2	High	2	PF03520;PF00520	3
Trematoda	C. sinensis	gi|358254688|dbj|GAA56160.1|	Glutamate (ionotropic), non-NMDA , subfamily-like protein	GLUT_NNMDA	0.77369	1	2	High	3	PF00497;PF01094;PF00060	2
Trematoda	C. sinensis	gi|358342403|dbj|GAA28489.2|	Glutamate (ionotropic), NMDA , subfamily-like protein	GLUT_NMDA	0.721605	1	2	High	3	PF01094;PF00060;PF00497	3
Trematoda	C. sinensis	gi|358334727|dbj|GAA53184.1|	K+ channel, KCNH, Kv10-12.x (Ether-a-go-go) , subfamily-like protein	KCNH	0.720045	1	2	High	3	PF00027;PF00520;PF13426	6
Trematoda	C. sinensis	gi|358338707|dbj|GAA30826.2|	CatSper and two-pore channel , subfamily-like protein	CAT2P	0.709469	2	2	High	1	PF00520	10
Trematoda	C. sinensis	gi|358336865|dbj|GAA55321.1|	Aquaporin , subfamily-like protein	AQUA	0.691187	3	2	Medium	1	PF00230	6
Trematoda	C. sinensis	gi|358254616|dbj|GAA55936.1|	K+ channel, KCNH, Kv10-12.x (Ether-a-go-go) , subfamily-like protein	KCNH	0.674178	1	2	High	3	PF00027;PF13426;PF00520	4
Trematoda	C. sinensis	gi|358333489|dbj|GAA30063.2|	Ca2+ channel, CACN alpha-1, CaVx.x , subfamily-like protein	CACNA1	0.659485	2	2	High	1	PF00520	8
Trematoda	C. sinensis	gi|358332697|dbj|GAA51328.1|	K+ channel, KCNH, Kv10-12.x (Ether-a-go-go) , subfamily-like protein	KCNH	0.649764	1	2	High	2	PF00520;PF13426	6
Trematoda	C. sinensis	gi|358333855|dbj|GAA27763.2|	ATP-gated cation channel (P2X) , subfamily-like protein	ATPG	0.635151	1	2	High	1	PF00864	1
Trematoda	C. sinensis	gi|358342646|dbj|GAA50066.1|	Ca2+ channel, CACN alpha-2 delta , subfamily-like protein	CACNA2	0.601627	1	2	High	3	PF13768;PF02743;PF08399	0
Trematoda	C. sinensis	gi|349948681|dbj|GAA35257.1|	CatSper and two-pore channel , subfamily-like protein	CAT2P	0.59587	1	2	High	1	PF00520	11
Trematoda	C. sinensis	gi|358335813|dbj|GAA54422.1|	Glutamate (ionotropic), non-NMDA , subfamily-like protein	GLUT_NNMDA	0.585561	1	2	High	2	PF00497;PF00060	3
Trematoda	C. sinensis	gi|358333758|dbj|GAA52227.1|	Ca2+ channel, CACN alpha-1, CaVx.x , subfamily-like protein	CACNA1	0.572577	2	2	High	2	PF08763;PF00520	10
Trematoda	C. sinensis	gi|358252976|dbj|GAA51153.1|	Transient receptor potential family, TRPC (Classical) , subfamily-like protein	TRPC	0.559293	1	2	High	3	PF00520;PF12796;PF08344	6
Trematoda	C. sinensis	gi|358333634|dbj|GAA52121.1|	Glutamate (ionotropic), non-NMDA , subfamily-like protein	GLUT_NNMDA	0.537364	1	2	High	2	PF00497;PF00060	3
Trematoda	C. sinensis	gi|358336280|dbj|GAA54823.1|	Brain cyclic nucleotide-gated channel (HCN) , subfamily-like protein	HCN	0.535979	1	2	High	3	PF00520;PF08412;PF00027	4
Trematoda	C. sinensis	gi|349952431|dbj|GAA35338.1|	ATP-gated cation channel (P2X) , subfamily-like protein	ATPG	0.523761	1	2	High	1	PF00864	2
Trematoda	C. sinensis	gi|358332603|dbj|GAA51238.1|	Ca2+ channel, CACN beta , subfamily-like protein	CACNB	0.515926	1	2	High	1	PF00625	0
Trematoda	C. sinensis	gi|358331666|dbj|GAA50450.1|	Brain cyclic nucleotide-gated channel (HCN) , subfamily-like protein	HCN	0.509245	2	2	High	2	PF00520;PF00027	1
Trematoda	C. sinensis	gi|358341863|dbj|GAA49434.1|	K+ channel, KCNH, Kv10-12.x (Ether-a-go-go) , subfamily-like protein	KCNH	0.507848	1	2	High	3	PF13426;PF00027;PF00520	6
Trematoda	C. sinensis	gi|358334954|dbj|GAA53384.1|	Cyclic nucleotide-gated channel (CNG) , subfamily-like protein	CNG	0.498777	1	2	High	2	PF00520;PF00027	4
Trematoda	C. sinensis	gi|358253332|dbj|GAA52865.1|	Ryanodine receptor (RYR) , subfamily-like protein	RYAN	0.487475	1	2	High	5	PF08709;PF01365;PF02026;PF00622;PF02815	0
Trematoda	C. sinensis	gi|358335159|dbj|GAA53652.1|	Acetylcholine (nicotinic) , subfamily-like protein	ACHN	0.473188	1	2	High	2	PF02931;PF02932	4
Trematoda	C. sinensis	gi|358339948|dbj|GAA38681.2|	K+ channel, KCNA, Kv1.x (Shaker) , subfamily-like protein	SHAKER	0.467483	1	2	High	2	PF00520;PF02214	5
Trematoda	C. sinensis	gi|358339165|dbj|GAA47280.1|	Transient receptor potential family, TRPC (Classical) , subfamily-like protein	TRPC	0.463422	1	2	High	4	PF08344;PF00520;PF13637;PF00023	7
Trematoda	C. sinensis	gi|358340283|dbj|GAA48211.1|	(Ion channel-like protein) IP3 receptor	IP3R	0.444876	1	3	Low	5	PF08454;PF00520;PF08709;PF02815;PF01365	6
Trematoda	C. sinensis	gi|358342647|dbj|GAA50067.1|	(Ion channel-like protein) Acid-sensing ion channel (ASIC)	ASIC	0.41354	3	3	Low	0	NA	0
Trematoda	C. sinensis	gi|358341706|dbj|GAA49309.1|	(Ion channel-like protein) Ca2+ channel, CACN alpha-1, CaVx.x	CACNA1	0.40509	2	3	Low	1	PF00520	11
Trematoda	C. sinensis	gi|358254534|dbj|GAA55729.1|	(Ion channel-like protein) K+ channel, KCNH, Kv10-12.x (Ether-a-go-go)	KCNH	0.38747	1	3	Low	3	PF00520;PF00027;PF13426	4
Trematoda	C. sinensis	gi|349917682|dbj|GAA28305.1|	(Ion channel-like protein) Glycine	GLYR	0.36501	1	3	Low	2	PF02932;PF02931	4
Trematoda	C. sinensis	gi|349987495|dbj|GAA36399.1|	(Ion channel-like protein) Glycine	GLYR	0.361893	1	3	Low	2	PF02932;PF02931	4
Trematoda	C. sinensis	gi|358337599|dbj|GAA31334.2|	(Ion channel-like protein) Acetylcholine (nicotinic)	ACHN	0.336603	1	3	Low	2	PF02932;PF02931	4
Trematoda	C. sinensis	gi|358333205|dbj|GAA27232.2|	(Ion channel-like protein) Acid-sensing ion channel (ASIC)	ASIC	0.330034	4	3	Low	2	PF00089;PF00431	0
Trematoda	C. sinensis	gi|358340121|dbj|GAA48082.1|	(Ion channel-like protein) Glutamate (ionotropic), non-NMDA	GLUT_NNMDA	0.323788	1	3	Low	2	PF00060;PF00497	3
Trematoda	C. sinensis	gi|358333215|dbj|GAA38386.2|	(Ion channel-like protein) K+ channel, KCND, Kv4.x (Shal)	SHAL	0.305356	1	3	Low	2	PF02214;PF00520	6
Trematoda	C. sinensis	gi|358337438|dbj|GAA55798.1|	(Ion channel-like protein) Transient receptor potential family, TRPP (Polycystin)	TRPP	0.302255	1	3	Low	1	PF08016	6
Trematoda	C. sinensis	gi|358342248|dbj|GAA49755.1|	(Ion channel-like protein) Serotonin (5-HT3)	SERO	0.302171	1	3	Low	2	PF02932;PF02931	4
Trematoda	C. sinensis	gi|358339233|dbj|GAA28402.2|	(Ion channel-like protein) Acetylcholine (nicotinic)	ACHN	0.294312	1	3	Low	2	PF02931;PF02932	4
Trematoda	C. sinensis	gi|358342583|dbj|GAA50016.1|	(Ion channel-like protein) K+ channel, KCNH, Kv10-12.x (Ether-a-go-go)	KCNH	0.288439	1	3	Low	2	PF00520;PF00027	6
Trematoda	C. sinensis	gi|358341581|dbj|GAA49220.1|	(Ion channel-like protein) K+ channel, KCND, Kv4.x (Shal)	SHAL	0.272862	1	3	Low	2	PF00520;PF02214	6
Trematoda	C. sinensis	gi|358339713|dbj|GAA47719.1|	(Ion channel-like protein) Transient receptor potential family, TRPC (Classical)	TRPC	0.256568	1	3	Low	1	PF00520	7
Trematoda	C. sinensis	gi|358333135|dbj|GAA51700.1|	(Ion channel-like protein) Acetylcholine (nicotinic)	ACHN	0.254591	1	3	Low	2	PF02932;PF02931	3
Trematoda	C. sinensis	gi|358339145|dbj|GAA47262.1|	(Ion channel-like protein) K+ channel, KCNN, KCa2-3.x (Small conductance)	KCNN	0.238737	1	3	Low	3	PF02888;PF07885;PF03530	5
Trematoda	C. sinensis	gi|358333454|dbj|GAA51961.1|	(Ion channel-like protein) K+ channel, KCNH, Kv10-12.x (Ether-a-go-go)	KCNH	0.237242	4	3	Low	0	NA	8
Trematoda	C. sinensis	gi|358332910|dbj|GAA51498.1|	(Ion channel-like protein) Glycine	GLYR	0.218326	1	3	Low	2	PF02931;PF02932	5
Trematoda	C. sinensis	gi|358339618|dbj|GAA47644.1|	(Ion channel-like protein) Acetylcholine (nicotinic)	ACHN	0.216264	1	3	Low	2	PF02931;PF02932	4
Trematoda	C. sinensis	gi|358254724|dbj|GAA56228.1|	(Ion channel-like protein) Acid-sensing ion channel (ASIC)	ASIC	0.214986	1	3	Low	1	PF12796	0
Trematoda	C. sinensis	gi|350040778|dbj|GAA38791.1|	(Ion channel-like protein) Acid-sensing ion channel (ASIC)	ASIC	0.213682	1	3	Low	1	PF00864	2
Trematoda	C. sinensis	gi|358336545|dbj|GAA29847.2|	(Ion channel-like protein) K+ channel, KCNA, Kv1.x (Shaker)	SHAKER	0.2066	1	3	Low	2	PF00520;PF02214	4
Trematoda	C. sinensis	gi|358342484|dbj|GAA49939.1|	(Ion channel-like protein) K+ channel, KCNC, Kv3.x (Shaw)	SHAW	0.194529	1	3	Low	1	PF00520	4
Trematoda	C. sinensis	gi|358334414|dbj|GAA52857.1|	(Ion channel-like protein) CLCN chloride channel	CLCN	0.192006	3	3	Low	0	NA	6
Trematoda	C. sinensis	gi|358332470|dbj|GAA51121.1|	(Ion channel-like protein) Transient receptor potential family, TRPA (ANKTM1)	TRPA	0.187853	1	3	Low	2	PF13637;PF12796	3
Trematoda	C. sinensis	gi|358252980|dbj|GAA51218.1|	(Ion channel-like protein) Transient receptor potential family, TRPP (Polycystin)	TRPP	0.183346	4	3	Low	0	NA	1
Trematoda	C. sinensis	gi|358253455|dbj|GAA53128.1|	(Ion channel-like protein) Glutamate (ionotropic), NMDA	GLUT_NMDA	0.182888	4	3	Low	0	NA	8
Trematoda	C. sinensis	gi|358333137|dbj|GAA51702.1|	(Ion channel-like protein) Acetylcholine (nicotinic)	ACHN	0.179521	1	3	Low	2	PF02932;PF02931	4
Trematoda	C. sinensis	gi|358334279|dbj|GAA52709.1|	(Ion channel-like protein) Glutamate (ionotropic), non-NMDA	GLUT_NNMDA	0.17826	1	3	Low	1	PF00625	0
Trematoda	C. sinensis	gi|358332591|dbj|GAA51226.1|	(Ion channel-like protein) Acetylcholine (nicotinic)	ACHN	0.176968	1	3	Low	2	PF02932;PF02931	5
Trematoda	C. sinensis	gi|358338863|dbj|GAA34572.2|	(Ion channel-like protein) CLCN chloride channel	CLCN	0.165297	1	3	Low	1	PF12796	5
Trematoda	C. sinensis	gi|358336517|dbj|GAA55005.1|	(Ion channel-like protein) K+ channel, KCND, Kv4.x (Shal)	SHAL	0.164332	1	3	Low	3	PF02214;PF11601;PF00520	5
Trematoda	C. sinensis	gi|358332992|dbj|GAA51570.1|	(Ion channel-like protein) Glutamate (ionotropic), non-NMDA	GLUT_NNMDA	0.163832	1	3	Low	3	PF08016;PF01825;PF01477	10
Trematoda	C. sinensis	gi|358333136|dbj|GAA51701.1|	(Ion channel-like protein) Cyclic nucleotide-gated channel (CNG)	CNG	0.161523	1	3	Low	2	PF02932;PF02931	4
Trematoda	C. sinensis	gi|358334867|dbj|GAA53288.1|	(Ion channel-like protein) K+ channel, KCNH, Kv10-12.x (Ether-a-go-go)	KCNH	0.153584	1	3	Low	2	PF02932;PF02931	3
Trematoda	C. sinensis	gi|358332864|dbj|GAA38381.2|	(Ion channel-like protein) Cyclic nucleotide-gated channel (CNG)	CNG	0.137857	1	3	Low	2	PF02932;PF02931	4
Trematoda	C. sinensis	gi|358255574|dbj|GAA57263.1|	(Ion channel-like protein) Glutamate (ionotropic), non-NMDA	GLUT_NNMDA	0.136578	1	3	Low	3	PF03821;PF03493;PF07885	7
Trematoda	C. sinensis	gi|358342417|dbj|GAA49883.1|	(Ion channel-like protein) Transient receptor potential family, TRPA (ANKTM1)	TRPA	0.135354	1	3	Low	2	PF12796;PF00520	5
Trematoda	C. sinensis	gi|358341858|dbj|GAA49431.1|	(Ion channel-like protein) Glutamate (ionotropic), non-NMDA	GLUT_NNMDA	0.13523	1	3	Low	1	PF00520	6
Trematoda	C. sinensis	gi|349926433|dbj|GAA28405.1|	(Ion channel-like protein) CatSper and two-pore channel	CAT2P	0.134277	1	3	Low	1	PF00864	2
Trematoda	C. sinensis	gi|358254156|dbj|GAA54184.1|	(Ion channel-like protein) K+ channel, KCNH, Kv10-12.x (Ether-a-go-go)	KCNH	0.131904	1	3	Low	2	PF07885;PF03493	7
Trematoda	C. sinensis	gi|358254368|dbj|GAA54757.1|	(Ion channel-like protein) K+ channel, KCNN, KCa2-3.x (Small conductance)	KCNN	0.131592	1	3	Low	3	PF07885;PF02888;PF03530	5
Trematoda	C. sinensis	gi|358337134|dbj|GAA34110.2|	(Ion channel-like protein) Acid-sensing ion channel (ASIC)	ASIC	0.129211	1	3	Low	2	PF02932;PF02931	2
Trematoda	C. sinensis	gi|358341991|dbj|GAA36778.2|	(Ion channel-like protein) Transient receptor potential family, TRPP (Polycystin)	TRPP	0.12838	1	3	Low	2	PF02214;PF00520	4
Trematoda	C. sinensis	gi|358333130|dbj|GAA51697.1|	(Ion channel-like protein) K+ channel, KCNM, KCa1.x	KCNM	0.127811	1	3	Low	2	PF03493;PF07885	8
Trematoda	C. sinensis	gi|358342427|dbj|GAA49890.1|	(Ion channel-like protein) Transient receptor potential family, TRPA (ANKTM1)	TRPA	0.122876	1	3	Low	2	PF00023;PF12796	6
Trematoda	C. sinensis	gi|358336978|dbj|GAA55415.1|	(Ion channel-like protein) Transient receptor potential family, TRPA (ANKTM1)	TRPA	0.117415	1	3	Low	4	PF12796;PF00520;PF13637;PF00023	5
Trematoda	C. sinensis	gi|358331865|dbj|GAA50612.1|	(Ion channel-like protein) K+ channel, KCNK, K2px.x	KCNK	0.115271	1	3	Low	1	PF00248	0
Trematoda	C. sinensis	gi|358332956|dbj|GAA51547.1|	(Ion channel-like protein) K+ channel, KCNH, Kv10-12.x (Ether-a-go-go)	KCNH	0.112526	1	3	Low	3	PF00520;PF00023;PF12796	4
Trematoda	C. sinensis	gi|358253084|dbj|GAA51936.1|	(Ion channel-like protein) Transient receptor potential family, TRPP (Polycystin)	TRPP	0.108964	1	3	Low	1	PF07885	5
Trematoda	C. sinensis	gi|358336279|dbj|GAA36763.2|	(Ion channel-like protein) K+ channel, KCNM, KCa1.x	KCNM	0.0997842	1	3	Low	1	PF08412	2
Trematoda	C. sinensis	gi|358336948|dbj|GAA34650.2|	(Ion channel-like protein) CLCN chloride channel	CLCN	0.0982597	1	3	Low	2	PF02214;PF00520	3
Trematoda	C. sinensis	gi|358252876|dbj|GAA50313.1|	Transient receptor potential family, TRPML (Mucolipin)	TRPML	0.00863331	1	1	High	1	PF08016	5
Trematoda	S. haematobium	A_08024	Glutamate (ionotropic), non-NMDA	GLUT_NNMDA	0.932685	1	1	High	3	PF00497;PF01094;PF00060	4
Trematoda	S. haematobium	A_03983	K+ channel, KCNA, Kv1.x (Shaker)	SHAKER	0.925842	1	1	High	2	PF00520;PF02214	5
Trematoda	S. haematobium	C_00716	Glycine	GLYR	0.903792	1	1	High	2	PF02932;PF02931	4
Trematoda	S. haematobium	A_05629	CLCN chloride channel , subfamily-like protein	CLCN	0.893195	1	2	High	2	PF00571;PF00654	11
Trematoda	S. haematobium	A_08440	CLCN chloride channel , subfamily-like protein	CLCN	0.882852	1	2	High	2	PF00654;PF00571	8
Trematoda	S. haematobium	A_07791	CatSper and two-pore channel , subfamily-like protein	CAT2P	0.853069	2	2	High	1	PF00520	7
Trematoda	S. haematobium	A_00233	Aquaporin , subfamily-like protein	AQUA	0.839029	3	2	Medium	1	PF00230	6
Trematoda	S. haematobium	A_05664	Transient receptor potential family, TRPP (Polycystin) , subfamily-like protein	TRPP	0.827056	1	2	High	2	PF00801;PF01477	6
Trematoda	S. haematobium	A_08411	IP3 receptor , subfamily-like protein	IP3R	0.82479	1	2	High	3	PF01365;PF08709;PF02815	0
Trematoda	S. haematobium	A_06437	K+ channel, KCNQ, Kv7.x (KQT-like) , subfamily-like protein	KCNQ	0.795363	1	2	High	3	PF00520;PF03520;PF07885	7
Trematoda	S. haematobium	A_00163	K+ channel, KCNQ, Kv7.x (KQT-like) , subfamily-like protein	KCNQ	0.79362	1	2	High	2	PF00520;PF03520	6
Trematoda	S. haematobium	A_07571	Glutamate (ionotropic), non-NMDA , subfamily-like protein	GLUT_NNMDA	0.791421	1	2	High	3	PF00060;PF00497;PF10613	3
Trematoda	S. haematobium	A_03405	K+ channel, KCNH, Kv10-12.x (Ether-a-go-go) , subfamily-like protein	KCNH	0.751618	1	2	High	2	PF00027;PF00520	4
Trematoda	S. haematobium	A_01055	Glycine , subfamily-like protein	GLYR	0.735633	1	2	High	2	PF02932;PF02931	4
Trematoda	S. haematobium	A_00565	Glutamate (ionotropic), NMDA , subfamily-like protein	GLUT_NMDA	0.724502	1	2	High	3	PF00497;PF01094;PF00060	3
Trematoda	S. haematobium	A_04958	CatSper and two-pore channel , subfamily-like protein	CAT2P	0.71077	2	2	High	2	PF00520;PF00566	14
Trematoda	S. haematobium	A_02911	K+ channel, KCNH, Kv10-12.x (Ether-a-go-go) , subfamily-like protein	KCNH	0.704343	2	2	High	3	PF00027;PF13426;PF00520	7
Trematoda	S. haematobium	B_00173	Glutamate (ionotropic), non-NMDA , subfamily-like protein	GLUT_NNMDA	0.703937	1	2	High	3	PF10613;PF01094;PF00060	2
Trematoda	S. haematobium	A_02833	ATP-gated cation channel (P2X) , subfamily-like protein	ATPG	0.686223	1	2	High	1	PF00864	2
Trematoda	S. haematobium	A_02192	Ca2+ channel, CACN beta , subfamily-like protein	CACNB	0.676493	1	2	High	1	PF00625	0
Trematoda	S. haematobium	A_03555	K+ channel, KCNC, Kv3.x (Shaw) , subfamily-like protein	SHAW	0.661125	1	2	High	2	PF02214;PF00520	4
Trematoda	S. haematobium	A_07848	Brain cyclic nucleotide-gated channel (HCN) , subfamily-like protein	HCN	0.655537	1	2	High	3	PF00027;PF08412;PF00520	4
Trematoda	S. haematobium	A_00234	Transient receptor potential family, TRPP (Polycystin) , subfamily-like protein	TRPP	0.621704	1	2	High	1	PF08016	4
Trematoda	S. haematobium	A_03721	Ca2+ channel, CACN alpha-1, CaVx.x , subfamily-like protein	CACNA1	0.611591	1	2	High	2	PF08763;PF00520	7
Trematoda	S. haematobium	A_00963	Transient receptor potential family, TRPP (Polycystin) , subfamily-like protein	TRPP	0.569508	1	2	High	1	PF08016	6
Trematoda	S. haematobium	B_00504	K+ channel, KCNH, Kv10-12.x (Ether-a-go-go) , subfamily-like protein	KCNH	0.541755	1	2	High	2	PF00027;PF00520	4
Trematoda	S. haematobium	A_03006	Ca2+ channel, CACN alpha-1, CaVx.x , subfamily-like protein	CACNA1	0.521527	2	2	High	1	PF00520	8
Trematoda	S. haematobium	A_07237	Acetylcholine (nicotinic) , subfamily-like protein	ACHN	0.517292	1	2	High	2	PF02932;PF02931	2
Trematoda	S. haematobium	A_04894	Brain cyclic nucleotide-gated channel (HCN) , subfamily-like protein	HCN	0.492291	1	2	High	1	PF00027	0
Trematoda	S. haematobium	A_05044	Acetylcholine (nicotinic) , subfamily-like protein	ACHN	0.48311	1	2	High	2	PF02931;PF02932	4
Trematoda	S. haematobium	A_01803	K+ channel, KCNE, (Isk) , subfamily-like protein	ISK	0.472984	4	2	Medium	0	NA	1
Trematoda	S. haematobium	A_06239	Glutamate (ionotropic), non-NMDA , subfamily-like protein	GLUT_NNMDA	0.471605	1	2	High	2	PF00060;PF00497	3
Trematoda	S. haematobium	A_06477	(Ion channel-like protein) K+ channel, KCNH, Kv10-12.x (Ether-a-go-go)	KCNH	0.455641	1	3	Low	3	PF00027;PF13426;PF00520	4
Trematoda	S. haematobium	A_06260	Glutamate (ionotropic), non-NMDA , subfamily-like protein	GLUT_NNMDA	0.454462	1	2	High	2	PF00497;PF00060	4
Trematoda	S. haematobium	A_05186	K+ channel, KCNE, (Isk) , subfamily-like protein	ISK	0.419436	3	2	Medium	0	NA	2
Trematoda	S. haematobium	A_03782	K+ channel, KCNE, (Isk) , subfamily-like protein	ISK	0.414036	1	2	High	1	PF02214	0
Trematoda	S. haematobium	A_04949	(Ion channel-like protein) Aquaporin	AQUA	0.403822	4	3	Low	0	NA	3
Trematoda	S. haematobium	A_01825	(Ion channel-like protein) Acid-sensing ion channel (ASIC)	ASIC	0.397745	1	3	Low	1	PF00027	0
Trematoda	S. haematobium	A_05781	(Ion channel-like protein) Ca2+ channel, CACN alpha-1, CaVx.x	CACNA1	0.39351	1	3	Low	2	PF08763;PF00520	7
Trematoda	S. haematobium	A_05547	(Ion channel-like protein) Acid-sensing ion channel (ASIC)	ASIC	0.379245	1	3	Low	3	PF08344;PF13637;PF00023	0
Trematoda	S. haematobium	A_05966	(Ion channel-like protein) Acid-sensing ion channel (ASIC)	ASIC	0.367835	1	3	Low	3	PF12796;PF08344;PF00023	0
Trematoda	S. haematobium	A_07620	(Ion channel-like protein) K+ channel, KCNN, KCa2-3.x (Small conductance)	KCNN	0.360175	1	3	Low	2	PF07885;PF03530	5
Trematoda	S. haematobium	A_00246	K+ channel, KCNE, (Isk) , subfamily-like protein	ISK	0.34979	4	2	Medium	0	NA	2
Trematoda	S. haematobium	A_00216	(Ion channel-like protein) Ca2+ channel, CACN alpha-2 delta	CACNA2	0.348473	1	3	Low	1	PF02743	0
Trematoda	S. haematobium	A_01771	(Ion channel-like protein) Transient receptor potential family, TRPC (Classical)	TRPC	0.345424	1	3	Low	1	PF00520	3
Trematoda	S. haematobium	A_06706	(Ion channel-like protein) K+ channel, KCNA, Kv1.x (Shaker)	SHAKER	0.337931	1	3	Low	2	PF00520;PF02214	6
Trematoda	S. haematobium	A_05172	(Ion channel-like protein) Ca2+ channel, CACN alpha-1, CaVx.x	CACNA1	0.333209	2	3	Low	1	PF00520	7
Trematoda	S. haematobium	A_05990	(Ion channel-like protein) K+ channel, KCNE, (Isk)	ISK	0.326512	3	3	Low	0	NA	0
Trematoda	S. haematobium	A_02782	(Ion channel-like protein) CatSper and two-pore channel	CAT2P	0.321023	1	3	Low	1	PF08016	6
Trematoda	S. haematobium	A_00344	(Ion channel-like protein) K+ channel, KCNE, (Isk)	ISK	0.31601	1	3	Low	1	PF02214	0
Trematoda	S. haematobium	A_00994	(Ion channel-like protein) CatSper and two-pore channel	CAT2P	0.292854	1	3	Low	1	PF00520	6
Trematoda	S. haematobium	A_05863	(Ion channel-like protein) CatSper and two-pore channel	CAT2P	0.288871	3	3	Low	0	NA	5
Trematoda	S. haematobium	A_06234	(Ion channel-like protein) Acetylcholine (nicotinic)	ACHN	0.281738	1	3	Low	2	PF02931;PF02932	3
Trematoda	S. haematobium	A_05289	(Ion channel-like protein) Nucleotide sensitive chloride channel	NSCCN	0.278552	1	3	Low	1	PF03517	0
Trematoda	S. haematobium	A_01623	(Ion channel-like protein) Acetylcholine (nicotinic)	ACHN	0.276074	1	3	Low	1	PF02931	3
Trematoda	S. haematobium	A_06064	(Ion channel-like protein) IP3 receptor	IP3R	0.270972	4	3	Low	0	NA	8
Trematoda	S. haematobium	A_04449	(Ion channel-like protein) Acid-sensing ion channel (ASIC)	ASIC	0.26097	1	3	Low	1	PF07885	3
Trematoda	S. haematobium	A_04308	(Ion channel-like protein) K+ channel, KCNM, KCa1.x	KCNM	0.243766	1	3	Low	1	PF13426	1
Trematoda	S. haematobium	A_01761	(Ion channel-like protein) Acid-sensing ion channel (ASIC)	ASIC	0.239036	1	3	Low	2	PF02931;PF02932	1
Trematoda	S. haematobium	A_02785	(Ion channel-like protein) CatSper and two-pore channel	CAT2P	0.229081	1	3	Low	2	PF13519;PF08399	0
Trematoda	S. haematobium	A_05014	(Ion channel-like protein) Acid-sensing ion channel (ASIC)	ASIC	0.228248	1	3	Low	3	PF13637;PF08344;PF00023	0
Trematoda	S. haematobium	A_03134	(Ion channel-like protein) Transient receptor potential family, TRPP (Polycystin)	TRPP	0.227417	1	3	Low	2	PF10613;PF00060	2
Trematoda	S. haematobium	A_07907	(Ion channel-like protein) K+ channel, KCNK, K2px.x	KCNK	0.226817	1	3	Low	1	PF00520	6
Trematoda	S. haematobium	A_01412	(Ion channel-like protein) Transient receptor potential family, TRPC (Classical)	TRPC	0.223388	1	3	Low	1	PF00520	5
Trematoda	S. haematobium	A_07466	(Ion channel-like protein) CatSper and two-pore channel	CAT2P	0.220808	2	3	Low	3	PF00520;PF13426;PF00027	2
Trematoda	S. haematobium	A_06551	(Ion channel-like protein) ATP-gated cation channel (P2X)	ATPG	0.22074	2	3	Low	1	PF00864	3
Trematoda	S. haematobium	A_07793	(Ion channel-like protein) K+ channel, KCNN, KCa2-3.x (Small conductance)	KCNN	0.219927	1	3	Low	3	PF07885;PF03530;PF02888	5
Trematoda	S. haematobium	A_03087	(Ion channel-like protein) ATP-gated cation channel (P2X)	ATPG	0.216745	1	3	Low	1	PF00864	1
Trematoda	S. haematobium	A_02217	(Ion channel-like protein) Brain cyclic nucleotide-gated channel (HCN)	HCN	0.212174	1	3	Low	1	PF00027	3
Trematoda	S. haematobium	A_03611	(Ion channel-like protein) Acid-sensing ion channel (ASIC)	ASIC	0.211499	1	3	Low	1	PF00027	0
Trematoda	S. haematobium	A_00376	(Ion channel-like protein) Acetylcholine (nicotinic)	ACHN	0.211041	1	3	Low	2	PF02931;PF02932	4
Trematoda	S. haematobium	A_08006	(Ion channel-like protein) Acid-sensing ion channel (ASIC)	ASIC	0.208621	1	3	Low	1	PF02931	0
Trematoda	S. haematobium	A_02378	(Ion channel-like protein) Acetylcholine (nicotinic)	ACHN	0.203973	1	3	Low	2	PF02932;PF02931	4
Trematoda	S. haematobium	A_07537	(Ion channel-like protein) K+ channel, KCNE, (Isk)	ISK	0.203557	1	3	Low	2	PF08412;PF00520	4
Trematoda	S. haematobium	A_07059	(Ion channel-like protein) Acid-sensing ion channel (ASIC)	ASIC	0.198974	1	3	Low	2	PF03493;PF02254	0
Trematoda	S. haematobium	A_03576	(Ion channel-like protein) IP3 receptor	IP3R	0.19799	1	3	Low	2	PF00520;PF08344	5
Trematoda	S. haematobium	A_04700	(Ion channel-like protein) Ryanodine receptor (RYR)	RYAN	0.194113	1	3	Low	5	PF02026;PF08709;PF00622;PF01365;PF02815	0
Trematoda	S. haematobium	A_00893	(Ion channel-like protein) K+ channel, KCNM, KCa1.x	KCNM	0.192875	1	3	Low	1	PF00027	0
Trematoda	S. haematobium	A_00914	(Ion channel-like protein) K+ channel, KCNC, Kv3.x (Shaw)	SHAW	0.189064	1	3	Low	2	PF02214;PF00520	5
Trematoda	S. haematobium	A_06859	(Ion channel-like protein) CatSper and two-pore channel	CAT2P	0.186105	1	3	Low	2	PF02932;PF02931	3
Trematoda	S. haematobium	A_06195	(Ion channel-like protein) CatSper and two-pore channel	CAT2P	0.185964	1	3	Low	2	PF02214;PF00520	5
Trematoda	S. haematobium	A_04184	(Ion channel-like protein) K+ channel, KCND, Kv4.x (Shal)	SHAL	0.184592	1	3	Low	2	PF02214;PF00520	4
Trematoda	S. haematobium	A_02602	(Ion channel-like protein) Acid-sensing ion channel (ASIC)	ASIC	0.178706	4	3	Low	0	NA	1
Trematoda	S. haematobium	A_01457	(Ion channel-like protein) CatSper and two-pore channel	CAT2P	0.177552	1	3	Low	1	PF00520	3
Trematoda	S. haematobium	A_05898	(Ion channel-like protein) K+ channel, KCNK, K2px.x	KCNK	0.174349	1	3	Low	1	PF00520	5
Trematoda	S. haematobium	A_07963	(Ion channel-like protein) K+ channel, KCNM, KCa1.x	KCNM	0.172023	1	3	Low	2	PF03493;PF07885	7
Trematoda	S. haematobium	B_00459	(Ion channel-like protein) Aquaporin	AQUA	0.171757	1	3	Low	1	PF00520	2
Trematoda	S. haematobium	A_00057	(Ion channel-like protein) K+ channel, KCND, Kv4.x (Shal)	SHAL	0.17163	1	3	Low	3	PF00520;PF11601;PF02214	5
Trematoda	S. haematobium	A_05022	(Ion channel-like protein) Cyclic nucleotide-gated channel (CNG)	CNG	0.169284	1	3	Low	2	PF02931;PF02932	4
Trematoda	S. haematobium	A_07596	(Ion channel-like protein) Transient receptor potential family, TRPP (Polycystin)	TRPP	0.157993	2	3	Low	4	PF06459;PF02026;PF01365;PF08454	31
Trematoda	S. haematobium	B_00058	(Ion channel-like protein) K+ channel, KCNE, (Isk)	ISK	0.155719	2	3	Low	1	PF00520	2
Trematoda	S. haematobium	A_01748	(Ion channel-like protein) Glutamate (ionotropic), non-NMDA	GLUT_NNMDA	0.152275	1	3	Low	1	PF00625	0
Trematoda	S. haematobium	A_02589	(Ion channel-like protein) CatSper and two-pore channel	CAT2P	0.149883	1	3	Low	1	PF00027	4
Trematoda	S. haematobium	A_06973	(Ion channel-like protein) IP3 receptor	IP3R	0.148463	1	3	Low	3	PF04925;PF00027;PF00520	4
Trematoda	S. haematobium	A_04482	(Ion channel-like protein) Transient receptor potential family, TRPP (Polycystin)	TRPP	0.143006	1	3	Low	2	PF03493;PF07885	6
Trematoda	S. haematobium	A_08189	(Ion channel-like protein) Acid-sensing ion channel (ASIC)	ASIC	0.140491	1	3	Low	2	PF02214;PF00520	4
Trematoda	S. haematobium	A_03331	(Ion channel-like protein) Acid-sensing ion channel (ASIC)	ASIC	0.135244	1	3	Low	2	PF12796;PF00023	3
Trematoda	S. haematobium	C_00491	(Ion channel-like protein) K+ channel, KCNE, (Isk)	ISK	0.132988	3	3	Low	0	NA	0
Trematoda	S. haematobium	A_04319	(Ion channel-like protein) CatSper and two-pore channel	CAT2P	0.131048	1	3	Low	2	PF00520;PF12796	8
Trematoda	S. haematobium	A_05581	(Ion channel-like protein) Transient receptor potential family, TRPP (Polycystin)	TRPP	0.12586	1	3	Low	2	PF02931;PF02932	4
Trematoda	S. haematobium	A_02508	(Ion channel-like protein) CatSper and two-pore channel	CAT2P	0.124526	1	3	Low	2	PF00520;PF02214	5
Trematoda	S. haematobium	A_02811	(Ion channel-like protein) CatSper and two-pore channel	CAT2P	0.124526	1	3	Low	2	PF00520;PF02214	5
Trematoda	S. haematobium	A_03669	(Ion channel-like protein) Acid-sensing ion channel (ASIC)	ASIC	0.114447	4	3	Low	0	NA	1
Trematoda	S. haematobium	A_04652	(Ion channel-like protein) K+ channel, KCNK, K2px.x	KCNK	0.111296	1	3	Low	1	PF00520	4
Trematoda	S. haematobium	A_01242	(Ion channel-like protein) Transient receptor potential family, TRPP (Polycystin)	TRPP	0.105255	2	3	Low	3	PF00520;PF11601;PF02214	4
Trematoda	S. haematobium	A_06481	Transient receptor potential family, TRPM (Melastatin/Long TRP)	TRPM	0.0116404	3	1	High	0	NA	6
Trematoda	S. haematobium	A_02520	Transient receptor potential family, TRPM (Melastatin/Long TRP)	TRPM	0.00505614	4	1	High	0	NA	1
Trematoda	S. japonicum	Sjc_0039340|Sjp_0039340|ko:K05016	CLCN chloride channel , subfamily-like protein	CLCN	0.925865	1	2	High	2	PF00654;PF00571	8
Trematoda	S. japonicum	Sjc_0209930|Sjp_0209930|ko:K09877	Aquaporin , subfamily-like protein	AQUA	0.879648	3	2	Medium	1	PF00230	6
Trematoda	S. japonicum	Sjc_0218290|Sjp_0218290|ko:K09876	Aquaporin , subfamily-like protein	AQUA	0.876778	3	2	Medium	1	PF00230	6
Trematoda	S. japonicum	Sjc_0052730|Sjp_0052730|ko:K05012	CLCN chloride channel , subfamily-like protein	CLCN	0.864592	1	2	High	1	PF00654	11
Trematoda	S. japonicum	Sjc_0214580|Sjp_0214580|ko:K05195	Glycine	GLYR	0.848008	1	1	High	2	PF02932;PF02931	4
Trematoda	S. japonicum	Sjc_0002740|Sjp_0002740|ko:K04809	Acetylcholine (nicotinic)	ACHN	0.839559	1	1	High	2	PF02931;PF02932	3
Trematoda	S. japonicum	Sjc_0047660|Sjp_0047660|ko:K04990	Transient receptor potential family, TRPP (Polycystin) , subfamily-like protein	TRPP	0.821137	1	2	High	2	PF08016;PF13202	5
Trematoda	S. japonicum	Sjc_0202280|Sjp_0202280|ko:K05218	ATP-gated cation channel (P2X) , subfamily-like protein	ATPG	0.769616	1	2	High	1	PF00864	1
Trematoda	S. japonicum	Sjc_0055750|Sjp_0055750|Neuronal	Acetylcholine (nicotinic) , subfamily-like protein	ACHN	0.734932	1	2	High	2	PF02931;PF02932	5
Trematoda	S. japonicum	Sjc_0300440|Sjp_0300440|Two	CatSper and two-pore channel , subfamily-like protein	CAT2P	0.726873	2	2	High	1	PF00520	10
Trematoda	S. japonicum	Sjc_0059540|Sjp_0059540|Transient	Acid-sensing ion channel (ASIC) , subfamily-like protein	ASIC	0.685997	1	2	High	1	PF12796	0
Trematoda	S. japonicum	Sjc_0017170|Sjp_0017170|ko:K05218	ATP-gated cation channel (P2X) , subfamily-like protein	ATPG	0.671672	2	2	High	1	PF00864	3
Trematoda	S. japonicum	Sjc_0034800|Sjp_0034800|Neuronal	Acetylcholine (nicotinic) , subfamily-like protein	ACHN	0.596412	1	2	High	2	PF02932;PF02931	4
Trematoda	S. japonicum	Sjc_0016850|Sjp_0016850|ko:K04893	K+ channel, KCND, Kv4.x (Shal) , subfamily-like protein	SHAL	0.591606	1	2	High	3	PF02214;PF11601;PF00520	5
Trematoda	S. japonicum	Sjc_0074870|Sjp_0074870|Two	CatSper and two-pore channel , subfamily-like protein	CAT2P	0.565109	2	2	High	1	PF00520	7
Trematoda	S. japonicum	Sjc_0020010|Sjp_0020010|ko:K04963	Ryanodine receptor (RYR) , subfamily-like protein	RYAN	0.542726	1	2	High	5	PF02815;PF02026;PF01365;PF00622;PF08709	0
Trematoda	S. japonicum	Sjc_0009380|Sjp_0009380|ko:K04886	K+ channel, KCNE, (Isk) , subfamily-like protein	ISK	0.534758	1	2	High	1	PF00520	4
Trematoda	S. japonicum	Sjc_0069340|Sjp_0069340|ko:K04876	K+ channel, KCNA, Kv1.x (Shaker) , subfamily-like protein	SHAKER	0.525686	1	2	High	2	PF00520;PF02214	5
Trematoda	S. japonicum	Sjc_0125020|Sjp_0125020|Potassium	K+ channel, KCNA, Kv1.x (Shaker) , subfamily-like protein	SHAKER	0.502845	1	2	High	1	PF00520	4
Trematoda	S. japonicum	Sjc_0099010|Sjp_0099010|Voltage-dependent	(Ion channel-like protein) Ca2+ channel, CACN alpha-1, CaVx.x	CACNA1	0.488636	1	3	Low	2	PF00520;PF08763	15
Trematoda	S. japonicum	Sjc_0032960|Sjp_0032960|Potassium/sodium	K+ channel, KCNE, (Isk) , subfamily-like protein	ISK	0.478415	3	2	Medium	0	NA	2
Trematoda	S. japonicum	Sjc_0107720|Sjp_0107720|Glutamate	K+ channel, KCNE, (Isk) , subfamily-like protein	ISK	0.463602	1	2	High	1	PF10613	0
Trematoda	S. japonicum	Sjc_0031120|Sjp_0031120|ko:K04990	Transient receptor potential family, TRPP (Polycystin) , subfamily-like protein	TRPP	0.461746	1	2	High	1	PF08016	7
Trematoda	S. japonicum	Sjc_0063860|Sjp_0063860|Potassium	K+ channel, KCNE, (Isk) , subfamily-like protein	ISK	0.461377	1	2	High	1	PF02214	0
Trematoda	S. japonicum	Sjc_0010120|Sjp_0010120|ko:K04850	(Ion channel-like protein) Ca2+ channel, CACN alpha-1, CaVx.x	CACNA1	0.452558	2	3	Low	2	PF00270;PF00520	11
Trematoda	S. japonicum	Sjc_0038880|Sjp_0038880|ko:K05019	Nucleotide sensitive chloride channel , subfamily-like protein	NSCCN	0.451079	1	2	High	1	PF03517	0
Trematoda	S. japonicum	Sjc_0029230|Sjp_0029230|ko:K04910	(Ion channel-like protein) K+ channel, KCNH, Kv10-12.x (Ether-a-go-go)	KCNH	0.438116	1	3	Low	1	PF00027	3
Trematoda	S. japonicum	Sjc_0012650|Sjp_0012650|ko:K04910	(Ion channel-like protein) K+ channel, KCNH, Kv10-12.x (Ether-a-go-go)	KCNH	0.430967	1	3	Low	3	PF13646;PF00027;PF00520	4
Trematoda	S. japonicum	Sjc_0015560|Sjp_0015560|Neuronal	Acetylcholine (nicotinic) , subfamily-like protein	ACHN	0.41693	1	2	High	2	PF02932;PF02931	4
Trematoda	S. japonicum	Sjc_0091890|Sjp_0091890|ko:K05328	(Ion channel-like protein) Transient receptor potential family, TRPC (Classical)	TRPC	0.410739	1	3	Low	2	PF00520;PF08344	6
Trematoda	S. japonicum	Sjc_0300850|Sjp_0300850|ko:K04804	(Ion channel-like protein) Acetylcholine (nicotinic)	ACHN	0.399676	1	3	Low	2	PF02932;PF02931	5
Trematoda	S. japonicum	Sjc_0063830|Sjp_0063830|Potassium	K+ channel, KCNE, (Isk) , subfamily-like protein	ISK	0.39532	1	2	High	1	PF00520	6
Trematoda	S. japonicum	Sjc_0032950|Sjp_0032950|Potassium/sodium	(Ion channel-like protein) Acid-sensing ion channel (ASIC)	ASIC	0.375303	1	3	Low	1	PF00027	0
Trematoda	S. japonicum	Sjc_0018860|Sjp_0018860|expressed	K+ channel, KCNE, (Isk) , subfamily-like protein	ISK	0.371328	3	2	Medium	0	NA	2
Trematoda	S. japonicum	Sjc_0067690|Sjp_0067690|Polycystic	(Ion channel-like protein) CatSper and two-pore channel	CAT2P	0.370772	1	3	Low	1	PF08016	6
Trematoda	S. japonicum	Sjc_0314460|Sjp_0314460|Polycystic	K+ channel, KCNE, (Isk) , subfamily-like protein	ISK	0.363753	1	2	High	1	PF08016	3
Trematoda	S. japonicum	Sjc_0092380|Sjp_0092380|Small	K+ channel, KCNE, (Isk) , subfamily-like protein	ISK	0.361279	1	2	High	1	PF07885	2
Trematoda	S. japonicum	Sjc_0075410|Sjp_0075410|ko:K04959	(Ion channel-like protein) IP3 receptor	IP3R	0.360831	1	3	Low	3	PF01365;PF08709;PF02815	0
Trematoda	S. japonicum	Sjc_0001530|Sjp_0001530|Ryanodine	(Ion channel-like protein) CatSper and two-pore channel	CAT2P	0.359876	2	3	Low	1	PF06459	5
Trematoda	S. japonicum	Sjc_0303400|Sjp_0303400|Potassium	(Ion channel-like protein) Acid-sensing ion channel (ASIC)	ASIC	0.348873	1	3	Low	1	PF00520	4
Trematoda	S. japonicum	Sjc_0032990|Sjp_0032990|IPR013621,Ion	(Ion channel-like protein) K+ channel, KCNE, (Isk)	ISK	0.334223	1	3	Low	1	PF08412	0
Trematoda	S. japonicum	Sjc_0080180|Sjp_0080180|ko:K04988	(Ion channel-like protein) Transient receptor potential family, TRPP (Polycystin)	TRPP	0.318925	1	3	Low	2	PF01825;PF01477	3
Trematoda	S. japonicum	Sjc_0006720|Sjp_0006720|ko:K04863	(Ion channel-like protein) Ca2+ channel, CACN beta	CACNB	0.311011	1	3	Low	1	PF00625	0
Trematoda	S. japonicum	Sjc_0111850|Sjp_0111850|Potassium	(Ion channel-like protein) K+ channel, KCNE, (Isk)	ISK	0.310188	2	3	Low	1	PF07885	1
Trematoda	S. japonicum	Sjc_0043070|Sjp_0043070|Potassium/sodium	(Ion channel-like protein) K+ channel, KCNE, (Isk)	ISK	0.303504	1	3	Low	1	PF00520	2
Trematoda	S. japonicum	Sjc_0314400|Sjp_0314400|expressed	(Ion channel-like protein) K+ channel, KCNE, (Isk)	ISK	0.302111	3	3	Low	0	NA	0
Trematoda	S. japonicum	Sjc_0042930|Sjp_0042930|Potassium	(Ion channel-like protein) Acetylcholine (nicotinic)	ACHN	0.300412	1	3	Low	1	PF00520	3
Trematoda	S. japonicum	Sjc_0034810|Sjp_0034810|Glycine	(Ion channel-like protein) Glycine	GLYR	0.294803	1	3	Low	1	PF02931	3
Trematoda	S. japonicum	Sjc_0078420|Sjp_0078420|ko:K04970	(Ion channel-like protein) CatSper and two-pore channel	CAT2P	0.290247	1	3	Low	1	PF00520	3
Trematoda	S. japonicum	Sjc_0049960|Sjp_0049960|Acetylcholine	(Ion channel-like protein) Acid-sensing ion channel (ASIC)	ASIC	0.28806	1	3	Low	3	PF02932;PF02931;PF09379	3
Trematoda	S. japonicum	Sjc_0019790|Sjp_0019790|Chloride	(Ion channel-like protein) K+ channel, KCNE, (Isk)	ISK	0.287311	1	3	Low	1	PF00571	0
Trematoda	S. japonicum	Sjc_0014170|Sjp_0014170|Probable	(Ion channel-like protein) Acid-sensing ion channel (ASIC)	ASIC	0.285692	2	3	Low	1	PF00520	2
Trematoda	S. japonicum	Sjc_0057390|Sjp_0057390|Calcium-activated	(Ion channel-like protein) CatSper and two-pore channel	CAT2P	0.278717	1	3	Low	3	PF03493;PF02254;PF07885	6
Trematoda	S. japonicum	Sjc_0002290|Sjp_0002290|ko:K05326	(Ion channel-like protein) Cyclic nucleotide-gated channel (CNG)	CNG	0.265882	1	3	Low	2	PF00027;PF00520	5
Trematoda	S. japonicum	Sjc_0003070|Sjp_0003070|ko:K04984	(Ion channel-like protein) Acid-sensing ion channel (ASIC)	ASIC	0.26572	2	3	Low	3	PF13637;PF00023;PF12796	0
Trematoda	S. japonicum	Sjc_0128710|Sjp_0128710|Glutamate	(Ion channel-like protein) Glutamate (ionotropic), non-NMDA	GLUT_NNMDA	0.263367	2	3	Low	1	PF00060	1
Trematoda	S. japonicum	Sjc_0017760|Sjp_0017760|Short	(Ion channel-like protein) CatSper and two-pore channel	CAT2P	0.259061	1	3	Low	1	PF00520	4
Trematoda	S. japonicum	Sjc_0310400|Sjp_0310400|Calcium-activated	(Ion channel-like protein) K+ channel, KCNM, KCa1.x	KCNM	0.254643	3	3	Low	0	NA	0
Trematoda	S. japonicum	Sjc_0010110|Sjp_0010110|ko:K04853	(Ion channel-like protein) Ca2+ channel, CACN alpha-1, CaVx.x	CACNA1	0.25435	2	3	Low	2	PF08763;PF00520	3
Trematoda	S. japonicum	Sjc_0045570|Sjp_0045570|hypothetical	(Ion channel-like protein) Acid-sensing ion channel (ASIC)	ASIC	0.252267	3	3	Low	0	NA	0
Trematoda	S. japonicum	Sjc_0309480|Sjp_0309480|ko:K01047	(Ion channel-like protein) Acid-sensing ion channel (ASIC)	ASIC	0.246969	1	3	Low	1	PF03530	2
Trematoda	S. japonicum	Sjc_0018850|Sjp_0018850|Glutamate	(Ion channel-like protein) K+ channel, KCNM, KCa1.x	KCNM	0.239632	2	3	Low	1	PF10613	1
Trematoda	S. japonicum	Sjc_0068230|Sjp_0068230|ko:K08282	(Ion channel-like protein) Acid-sensing ion channel (ASIC)	ASIC	0.235251	1	3	Low	1	PF00027	0
Trematoda	S. japonicum	Sjc_0046340|Sjp_0046340|Potassium	(Ion channel-like protein) Aquaporin	AQUA	0.23312	1	3	Low	1	PF00520	3
Trematoda	S. japonicum	Sjc_0070460|Sjp_0070460|Short	(Ion channel-like protein) Aquaporin	AQUA	0.230939	1	3	Low	1	PF00520	4
Trematoda	S. japonicum	Sjc_0044920|Sjp_0044920|ko:K05320	(Ion channel-like protein) K+ channel, KCNC, Kv3.x (Shaw)	SHAW	0.227077	1	3	Low	1	PF00520	6
Trematoda	S. japonicum	Sjc_0015630|Sjp_0015630|Cyclic	(Ion channel-like protein) Cyclic nucleotide-gated channel (CNG)	CNG	0.22638	1	3	Low	1	PF00027	2
Trematoda	S. japonicum	Sjc_0109790|Sjp_0109790|Glutamate	(Ion channel-like protein) Aquaporin	AQUA	0.225368	1	3	Low	1	PF00060	2
Trematoda	S. japonicum	Sjc_0017180|Sjp_0017180|ko:K05218	(Ion channel-like protein) ATP-gated cation channel (P2X)	ATPG	0.225075	1	3	Low	1	PF00864	2
Trematoda	S. japonicum	Sjc_0131020|Sjp_0131020|Voltage-dependent	(Ion channel-like protein) Aquaporin	AQUA	0.224317	1	3	Low	1	PF00520	3
Trematoda	S. japonicum	Sjc_0078180|Sjp_0078180|Potassium	(Ion channel-like protein) K+ channel, KCND, Kv4.x (Shal)	SHAL	0.223413	1	3	Low	3	PF11601;PF02214;PF00520	2
Trematoda	S. japonicum	Sjc_0302400|Sjp_0302400|Glycine	(Ion channel-like protein) Acid-sensing ion channel (ASIC)	ASIC	0.220816	1	3	Low	1	PF02931	0
Trematoda	S. japonicum	Sjc_0030030|Sjp_0030030|ko:K05327	(Ion channel-like protein) Ryanodine receptor (RYR)	RYAN	0.219857	1	3	Low	3	PF02026;PF08454;PF13499	0
Trematoda	S. japonicum	Sjc_0016770|Sjp_0016770|ko:K04344	(Ion channel-like protein) CatSper and two-pore channel	CAT2P	0.219461	1	3	Low	1	PF00520	6
Trematoda	S. japonicum	Sjc_0087490|Sjp_0087490|Potassium	(Ion channel-like protein) Acid-sensing ion channel (ASIC)	ASIC	0.217833	1	3	Low	1	PF03520	0
Trematoda	S. japonicum	Sjc_0131960|Sjp_0131960|ko:K05313	(Ion channel-like protein) Glutamate (ionotropic), non-NMDA	GLUT_NNMDA	0.215486	1	3	Low	2	PF10613;PF00060	2
Trematoda	S. japonicum	Sjc_0064760|Sjp_0064760|Potassium	(Ion channel-like protein) K+ channel, KCNM, KCa1.x	KCNM	0.211513	4	3	Low	0	NA	0
Trematoda	S. japonicum	Sjc_0019760|Sjp_0019760|Chloride	(Ion channel-like protein) K+ channel, KCNE, (Isk)	ISK	0.209786	4	3	Low	0	NA	2
Trematoda	S. japonicum	Sjc_0028080|Sjp_0028080|Transient	(Ion channel-like protein) K+ channel, KCNM, KCa1.x	KCNM	0.206338	1	3	Low	2	PF13637;PF00520	5
Trematoda	S. japonicum	Sjc_0037950|Sjp_0037950|ko:K05323	(Ion channel-like protein) CatSper and two-pore channel	CAT2P	0.205232	1	3	Low	1	PF07885	5
Trematoda	S. japonicum	Sjc_0062830|Sjp_0062830|Potassium	(Ion channel-like protein) K+ channel, KCNK, K2px.x	KCNK	0.203899	1	3	Low	1	PF00520	3
Trematoda	S. japonicum	Sjc_0095370|Sjp_0095370|ko:K05328	(Ion channel-like protein) Acid-sensing ion channel (ASIC)	ASIC	0.199781	1	3	Low	3	PF08344;PF12796;PF00023	0
Trematoda	S. japonicum	Sjc_0205190|Sjp_0205190|Potassium	(Ion channel-like protein) K+ channel, KCNE, (Isk)	ISK	0.19922	4	3	Low	0	NA	0
Trematoda	S. japonicum	Sjc_0020120|Sjp_0020120|Potassium	(Ion channel-like protein) CatSper and two-pore channel	CAT2P	0.197476	1	3	Low	2	PF02214;PF00520	4
Trematoda	S. japonicum	Sjc_0113260|Sjp_0113260|Glutamate	(Ion channel-like protein) CatSper and two-pore channel	CAT2P	0.19407	2	3	Low	1	PF13458	0
Trematoda	S. japonicum	Sjc_0045590|Sjp_0045590|ko:K04860	(Ion channel-like protein) Glutamate (ionotropic), non-NMDA	GLUT_NNMDA	0.191738	1	3	Low	4	PF13519;PF00178;PF08399;PF02743	0
Trematoda	S. japonicum	Sjc_0018830|Sjp_0018830|Glutamate	(Ion channel-like protein) Glutamate (ionotropic), NMDA	GLUT_NMDA	0.186478	1	3	Low	1	PF01094	0
Trematoda	S. japonicum	Sjc_0082390|Sjp_0082390|Neuronal	(Ion channel-like protein) K+ channel, KCNE, (Isk)	ISK	0.182822	1	3	Low	1	PF02931	0
Trematoda	S. japonicum	Sjc_0305890|Sjp_0305890|Potassium	(Ion channel-like protein) Acid-sensing ion channel (ASIC)	ASIC	0.18063	1	3	Low	1	PF02214	0
Trematoda	S. japonicum	Sjc_0091900|Sjp_0091900|Transient	(Ion channel-like protein) K+ channel, KCNM, KCa1.x	KCNM	0.180516	3	3	Low	0	NA	0
Trematoda	S. japonicum	Sjc_0082410|Sjp_0082410|ko:K05314	(Ion channel-like protein) Glutamate (ionotropic), non-NMDA	GLUT_NNMDA	0.169672	1	3	Low	2	PF00060;PF00497	3
Trematoda	S. japonicum	Sjc_0017770|Sjp_0017770|Transient	(Ion channel-like protein) K+ channel, KCNE, (Isk)	ISK	0.167787	4	3	Low	0	NA	1
Trematoda	S. japonicum	Sjc_0066950|Sjp_0066950|Neuronal	(Ion channel-like protein) Glutamate (ionotropic), non-NMDA	GLUT_NNMDA	0.16732	1	3	Low	3	PF02931;PF00076;PF02932	5
Trematoda	S. japonicum	Sjc_0026170|Sjp_0026170|Transient	(Ion channel-like protein) Transient receptor potential family, TRPC (Classical)	TRPC	0.165104	1	3	Low	1	PF00520	7
Trematoda	S. japonicum	Sjc_0010390|Sjp_0010390|Potassium	(Ion channel-like protein) Brain cyclic nucleotide-gated channel (HCN)	HCN	0.16486	1	3	Low	2	PF00520;PF13426	3
Trematoda	S. japonicum	Sjc_0068790|Sjp_0068790|Inositol	(Ion channel-like protein) IP3 receptor	IP3R	0.164489	3	3	Low	0	NA	0
Trematoda	S. japonicum	Sjc_0059530|Sjp_0059530|Transient	(Ion channel-like protein) Aquaporin	AQUA	0.1637	2	3	Low	2	PF00023;PF12796	0
Trematoda	S. japonicum	Sjc_0068800|Sjp_0068800|ko:K04958	(Ion channel-like protein) Acid-sensing ion channel (ASIC)	ASIC	0.163412	1	3	Low	2	PF08454;PF00520	6
Trematoda	S. japonicum	Sjc_0035900|Sjp_0035900|ko:K04927	(Ion channel-like protein) K+ channel, KCNK, K2px.x	KCNK	0.159369	2	3	Low	2	PF07885;PF00520	1
Trematoda	S. japonicum	Sjc_0101340|Sjp_0101340|expressed	(Ion channel-like protein) K+ channel, KCNM, KCa1.x	KCNM	0.1578	3	3	Low	0	NA	0
Trematoda	S. japonicum	Sjc_0117290|Sjp_0117290|Potassium	(Ion channel-like protein) K+ channel, KCNM, KCa1.x	KCNM	0.156256	1	3	Low	1	PF02214	0
Trematoda	S. japonicum	Sjc_0027370|Sjp_0027370|ko:K04908	(Ion channel-like protein) K+ channel, KCNH, Kv10-12.x (Ether-a-go-go)	KCNH	0.149266	1	3	Low	3	PF00027;PF13426;PF00520	4
Trematoda	S. japonicum	Sjc_0200840|Sjp_0200840|ko:K04994	(Ion channel-like protein) CLCN chloride channel	CLCN	0.148481	1	3	Low	1	PF08016	5
Trematoda	S. japonicum	Sjc_0074820|Sjp_0074820|ko:K05390	(Ion channel-like protein) K+ channel, KCNM, KCa1.x	KCNM	0.144117	1	3	Low	2	PF07885;PF03493	7
Trematoda	S. japonicum	Sjc_0095320|Sjp_0095320|ko:K05324	(Ion channel-like protein) K+ channel, KCNE, (Isk)	ISK	0.14301	2	3	Low	1	PF07885	1
Trematoda	S. japonicum	Sjc_0094440|Sjp_0094440|ko:K05204	(Ion channel-like protein) Glutamate (ionotropic), non-NMDA	GLUT_NNMDA	0.141787	1	3	Low	2	PF00060;PF00497	2
Trematoda	S. japonicum	Sjc_0051180|Sjp_0051180|Voltage-dependent	(Ion channel-like protein) Glutamate (ionotropic), non-NMDA	GLUT_NNMDA	0.139859	1	3	Low	1	PF00625	0
Trematoda	S. japonicum	Sjc_0042610|Sjp_0042610|ko:K05392	(Ion channel-like protein) IP3 receptor	IP3R	0.137301	3	3	Low	0	NA	6
Trematoda	S. japonicum	Sjc_0073860|Sjp_0073860|Voltage-dependent	(Ion channel-like protein) Aquaporin	AQUA	0.13685	2	3	Low	1	PF00520	2
Trematoda	S. japonicum	Sjc_0017750|Sjp_0017750|Short	(Ion channel-like protein) Acid-sensing ion channel (ASIC)	ASIC	0.136296	1	3	Low	1	PF08344	0
Trematoda	S. japonicum	Sjc_0017780|Sjp_0017780|expressed	(Ion channel-like protein) K+ channel, KCNE, (Isk)	ISK	0.131937	3	3	Low	0	NA	0
Trematoda	S. japonicum	Sjc_0304920|Sjp_0304920|ko:K04882	(Ion channel-like protein) K+ channel, KCNA, Kv1.x (Shaker)	SHAKER	0.127353	1	3	Low	1	PF00248	0
Trematoda	S. japonicum	Sjc_0081970|Sjp_0081970|expressed	(Ion channel-like protein) K+ channel, KCNM, KCa1.x	KCNM	0.121371	4	3	Low	0	NA	0
Trematoda	S. japonicum	Sjc_0058790|Sjp_0058790|ko:K05194	(Ion channel-like protein) Transient receptor potential family, TRPP (Polycystin)	TRPP	0.120166	1	3	Low	2	PF02932;PF02931	4
Trematoda	S. japonicum	Sjc_0070330|Sjp_0070330|Voltage-gated	(Ion channel-like protein) Acetylcholine (nicotinic)	ACHN	0.117616	1	3	Low	1	PF00248	0
Trematoda	S. japonicum	Sjc_0042950|Sjp_0042950|Potassium	(Ion channel-like protein) Transient receptor potential family, TRPP (Polycystin)	TRPP	0.117197	1	3	Low	2	PF00027;PF07885	3
Trematoda	S. japonicum	Sjc_0090200|Sjp_0090200|Potassium	(Ion channel-like protein) CatSper and two-pore channel	CAT2P	0.101432	1	3	Low	2	PF02214;PF00520	5
Trematoda	S. japonicum	Sjc_0011270|Sjp_0011270|ko:K04978	Transient receptor potential family, TRPM (Melastatin/Long TRP)	TRPM	0.016252	3	1	High	0	NA	0
Trematoda	S. japonicum	Sjc_0022790|Sjp_0022790|ko:K04982	Transient receptor potential family, TRPM (Melastatin/Long TRP)	TRPM	0.012849	4	1	High	0	NA	4
Trematoda	S. mansoni	Smp_058360.1	CLCN chloride channel , subfamily-like protein	CLCN	0.927443	1	2	High	2	PF00571;PF00654	9
Trematoda	S. mansoni	Smp_159990	Ca2+ channel, CACN alpha-1, CaVx.x , subfamily-like protein	CACNA1	0.926879	1	2	High	2	PF00520;PF08763	19
Trematoda	S. mansoni	Smp_153780	Glutamate (ionotropic), non-NMDA	GLUT_NNMDA	0.924795	1	1	High	2	PF00060;PF00497	3
Trematoda	S. mansoni	Smp_144310	K+ channel, KCNQ, Kv7.x (KQT-like) , subfamily-like protein	KCNQ	0.924279	1	2	High	2	PF03520;PF00520	5
Trematoda	S. mansoni	Smp_151880	Transient receptor potential family, TRPC (Classical)	TRPC	0.922195	1	1	High	2	PF08344;PF00520	4
Trematoda	S. mansoni	Smp_031680	Acetylcholine (nicotinic)	ACHN	0.918758	1	1	High	2	PF02931;PF02932	5
Trematoda	S. mansoni	Smp_069240	K+ channel, KCNA, Kv1.x (Shaker)	SHAKER	0.918272	1	1	High	2	PF00520;PF02214	5
Trematoda	S. mansoni	Smp_096480	Glycine	GLYR	0.918085	1	1	High	2	PF02931;PF02932	4
Trematoda	S. mansoni	Smp_161140	K+ channel, KCNH, Kv10-12.x (Ether-a-go-go) , subfamily-like protein	KCNH	0.917224	1	2	High	3	PF00027;PF00520;PF13426	4
Trematoda	S. mansoni	Smp_099640	ATP-gated cation channel (P2X)	ATPG	0.916753	1	1	High	1	PF00864	2
Trematoda	S. mansoni	Smp_015630	Glycine	GLYR	0.911382	1	1	High	2	PF02932;PF02931	3
Trematoda	S. mansoni	Smp_155970	K+ channel, KCNK, K2px.x	KCNK	0.908811	1	1	High	1	PF07885	5
Trematoda	S. mansoni	Smp_163310	CatSper and two-pore channel , subfamily-like protein	CAT2P	0.906289	1	2	High	1	PF00520	5
Trematoda	S. mansoni	Smp_140920	Glutamate (ionotropic), non-NMDA	GLUT_NNMDA	0.895688	1	1	High	2	PF00060;PF00497	3
Trematoda	S. mansoni	Smp_153100	Brain cyclic nucleotide-gated channel (HCN) , subfamily-like protein	HCN	0.891283	1	2	High	3	PF08412;PF00027;PF00520	4
Trematoda	S. mansoni	Smp_147430	Glutamate (ionotropic), non-NMDA	GLUT_NNMDA	0.889602	1	1	High	2	PF00060;PF00497	3
Trematoda	S. mansoni	Smp_071970	CLCN chloride channel , subfamily-like protein	CLCN	0.887618	1	2	High	2	PF00654;PF00571	11
Trematoda	S. mansoni	Smp_163090.1	K+ channel, KCNC, Kv3.x (Shaw)	SHAW	0.887348	1	1	High	2	PF02214;PF00520	6
Trematoda	S. mansoni	Smp_151860	IP3 receptor , subfamily-like protein	IP3R	0.884886	1	2	High	3	PF02815;PF01365;PF08709	0
Trematoda	S. mansoni	Smp_058360.2	CLCN chloride channel , subfamily-like protein	CLCN	0.884335	1	2	High	2	PF00654;PF00571	9
Trematoda	S. mansoni	Smp_012380	K+ channel, KCNA, Kv1.x (Shaker) , subfamily-like protein	SHAKER	0.879179	1	2	High	1	PF00248	0
Trematoda	S. mansoni	Smp_148670	K+ channel, KCNH, Kv10-12.x (Ether-a-go-go) , subfamily-like protein	KCNH	0.878183	1	2	High	4	PF13426;PF00027;PF13188;PF00520	6
Trematoda	S. mansoni	Smp_005740	Aquaporin , subfamily-like protein	AQUA	0.877293	3	2	Medium	1	PF00230	5
Trematoda	S. mansoni	Smp_141660	Ca2+ channel, CACN beta , subfamily-like protein	CACNB	0.87719	1	2	High	1	PF00625	0
Trematoda	S. mansoni	Smp_020270	Ca2+ channel, CACN alpha-1, CaVx.x , subfamily-like protein	CACNA1	0.8577	2	2	High	2	PF00520;PF08763	18
Trematoda	S. mansoni	Smp_165230	Transient receptor potential family, TRPP (Polycystin) , subfamily-like protein	TRPP	0.842103	1	2	High	4	PF00801;PF08016;PF01477;PF01822	13
Trematoda	S. mansoni	Smp_125690	Transient receptor potential family, TRPA (ANKTM1)	TRPA	0.811004	1	1	High	2	PF13637;PF12796	4
Trematoda	S. mansoni	Smp_169150	Transient receptor potential family, TRPC (Classical) , subfamily-like protein	TRPC	0.790102	1	2	High	3	PF08344;PF12796;PF00520	6
Trematoda	S. mansoni	Smp_134050	Ca2+ channel, CACN alpha-2 delta , subfamily-like protein	CACNA2	0.778456	1	2	High	3	PF02743;PF13519;PF08399	0
Trematoda	S. mansoni	Smp_005720	Aquaporin , subfamily-like protein	AQUA	0.745047	3	2	Medium	1	PF00230	6
Trematoda	S. mansoni	Smp_174860	Brain cyclic nucleotide-gated channel (HCN) , subfamily-like protein	HCN	0.744068	1	2	High	3	PF00520;PF08412;PF00027	3
Trematoda	S. mansoni	Smp_163570	Ryanodine receptor (RYR) , subfamily-like protein	RYAN	0.736493	1	2	High	9	PF00520;PF08709;PF02026;PF08454;PF06459;PF01365;PF00622;PF13499;PF02815	6
Trematoda	S. mansoni	Smp_156150	K+ channel, KCNN, KCa2-3.x (Small conductance) , subfamily-like protein	KCNN	0.729357	1	2	High	3	PF07885;PF03530;PF02888	7
Trematoda	S. mansoni	Smp_176860	ATP-gated cation channel (P2X) , subfamily-like protein	ATPG	0.723977	1	2	High	1	PF00864	1
Trematoda	S. mansoni	Smp_126350	Glutamate (ionotropic), NMDA , subfamily-like protein	GLUT_NMDA	0.700875	2	2	High	3	PF00060;PF00497;PF01094	7
Trematoda	S. mansoni	Smp_179310	ATP-gated cation channel (P2X) , subfamily-like protein	ATPG	0.684022	1	2	High	1	PF00864	0
Trematoda	S. mansoni	Smp_163090.2	K+ channel, KCNC, Kv3.x (Shaw) , subfamily-like protein	SHAW	0.671133	1	2	High	1	PF00520	6
Trematoda	S. mansoni	Smp_129380	K+ channel, KCNA, Kv1.x (Shaker) , subfamily-like protein	SHAKER	0.664276	1	2	High	2	PF00520;PF02214	5
Trematoda	S. mansoni	Smp_155190	Transient receptor potential family, TRPP (Polycystin) , subfamily-like protein	TRPP	0.644276	1	2	High	1	PF08016	4
Trematoda	S. mansoni	Smp_152350	K+ channel, KCNH, Kv10-12.x (Ether-a-go-go) , subfamily-like protein	KCNH	0.60871	1	2	High	3	PF00027;PF00520;PF13426	6
Trematoda	S. mansoni	Smp_180570	Acetylcholine (nicotinic) , subfamily-like protein	ACHN	0.502337	1	2	High	2	PF02931;PF02932	3
Trematoda	S. mansoni	Smp_020170	(Ion channel-like protein) Ca2+ channel, CACN alpha-1, CaVx.x	CACNA1	0.482753	2	3	Low	1	PF00520	19
Trematoda	S. mansoni	Smp_157790	Acid-sensing ion channel (ASIC) , subfamily-like protein	ASIC	0.474114	1	2	High	2	PF02932;PF02931	3
Trematoda	S. mansoni	Smp_165660	Transient receptor potential family, TRPP (Polycystin) , subfamily-like protein	TRPP	0.44938	1	2	High	1	PF08016	6
Trematoda	S. mansoni	Smp_132070.2	(Ion channel-like protein) Acetylcholine (nicotinic)	ACHN	0.398089	1	3	Low	2	PF02931;PF02932	4
Trematoda	S. mansoni	Smp_124530	(Ion channel-like protein) CatSper and two-pore channel	CAT2P	0.387493	1	3	Low	2	PF13519;PF08399	1
Trematoda	S. mansoni	Smp_163160	(Ion channel-like protein) Transient receptor potential family, TRPC (Classical)	TRPC	0.382989	1	3	Low	4	PF13637;PF00023;PF08344;PF00520	6
Trematoda	S. mansoni	Smp_139410	K+ channel, KCNN, KCa2-3.x (Small conductance) , subfamily-like protein	KCNN	0.380027	2	2	High	3	PF02888;PF07885;PF03530	3
Trematoda	S. mansoni	Smp_157490	(Ion channel-like protein) K+ channel, KCNH, Kv10-12.x (Ether-a-go-go)	KCNH	0.376846	1	3	Low	3	PF00520;PF00027;PF13426	6
Trematoda	S. mansoni	Smp_139330	(Ion channel-like protein) Acetylcholine (nicotinic)	ACHN	0.374318	1	3	Low	2	PF02932;PF02931	5
Trematoda	S. mansoni	Smp_141510	(Ion channel-like protein) Acid-sensing ion channel (ASIC)	ASIC	0.370175	1	3	Low	2	PF02214;PF00135	0
Trematoda	S. mansoni	Smp_196000	(Ion channel-like protein) Aquaporin	AQUA	0.349995	3	3	Low	0	NA	5
Trematoda	S. mansoni	Smp_155040	(Ion channel-like protein) Cyclic nucleotide-gated channel (CNG)	CNG	0.349652	1	3	Low	2	PF00027;PF00520	5
Trematoda	S. mansoni	Smp_136440	(Ion channel-like protein) K+ channel, KCNH, Kv10-12.x (Ether-a-go-go)	KCNH	0.329252	1	3	Low	2	PF00520;PF00027	4
Trematoda	S. mansoni	Smp_114060	(Ion channel-like protein) Acid-sensing ion channel (ASIC)	ASIC	0.323082	1	3	Low	1	PF00864	2
Trematoda	S. mansoni	Smp_147390	(Ion channel-like protein) Glutamate (ionotropic), non-NMDA	GLUT_NNMDA	0.308605	1	3	Low	2	PF00497;PF00060	4
Trematoda	S. mansoni	Smp_132070.1	(Ion channel-like protein) Acetylcholine (nicotinic)	ACHN	0.303665	1	3	Low	2	PF02931;PF02932	3
Trematoda	S. mansoni	Smp_194700	(Ion channel-like protein) Cyclic nucleotide-gated channel (CNG)	CNG	0.301639	3	3	Low	0	NA	5
Trematoda	S. mansoni	Smp_168880	(Ion channel-like protein) Brain cyclic nucleotide-gated channel (HCN)	HCN	0.279133	1	3	Low	1	PF00027	3
Trematoda	S. mansoni	Smp_147860	(Ion channel-like protein) Transient receptor potential family, TRPC (Classical)	TRPC	0.25898	1	3	Low	4	PF08344;PF13637;PF00023;PF00520	6
Trematoda	S. mansoni	Smp_166910	(Ion channel-like protein) K+ channel, KCNM, KCa1.x	KCNM	0.241502	1	3	Low	2	PF07885;PF03493	7
Trematoda	S. mansoni	Smp_016990	(Ion channel-like protein) Nucleotide sensitive chloride channel	NSCCN	0.234092	1	3	Low	1	PF03517	0
Trematoda	S. mansoni	Smp_081250	(Ion channel-like protein) CatSper and two-pore channel	CAT2P	0.220841	1	3	Low	2	PF00520;PF02214	5
Trematoda	S. mansoni	Smp_146620	(Ion channel-like protein) CatSper and two-pore channel	CAT2P	0.215313	1	3	Low	3	PF00520;PF13426;PF00027	4
Trematoda	S. mansoni	Smp_142290	(Ion channel-like protein) K+ channel, KCNE, (Isk)	ISK	0.214479	1	3	Low	2	PF00520;PF08412	2
Trematoda	S. mansoni	Smp_166620	(Ion channel-like protein) Acid-sensing ion channel (ASIC)	ASIC	0.21369	2	3	Low	2	PF03493;PF07885	3
Trematoda	S. mansoni	Smp_099500	(Ion channel-like protein) Acid-sensing ion channel (ASIC)	ASIC	0.202143	1	3	Low	1	PF02931	0
Trematoda	S. mansoni	Smp_142700	(Ion channel-like protein) Acetylcholine (nicotinic)	ACHN	0.195457	1	3	Low	2	PF02931;PF02932	4
Trematoda	S. mansoni	Smp_151850	(Ion channel-like protein) CatSper and two-pore channel	CAT2P	0.190995	2	3	Low	2	PF00520;PF08454	3
Trematoda	S. mansoni	Smp_037960	(Ion channel-like protein) Acetylcholine (nicotinic)	ACHN	0.18362	1	3	Low	2	PF02932;PF02931	4
Trematoda	S. mansoni	Smp_176310	(Ion channel-like protein) Acetylcholine (nicotinic)	ACHN	0.177596	1	3	Low	2	PF02931;PF02932	4
Trematoda	S. mansoni	Smp_161450	(Ion channel-like protein) CatSper and two-pore channel	CAT2P	0.176433	1	3	Low	2	PF03530;PF02888	4
Trematoda	S. mansoni	Smp_094560	(Ion channel-like protein) K+ channel, KCND, Kv4.x (Shal)	SHAL	0.165539	1	3	Low	2	PF02214;PF00520	4
Trematoda	S. mansoni	Smp_151810	(Ion channel-like protein) CatSper and two-pore channel	CAT2P	0.162769	1	3	Low	1	PF00520	3
Trematoda	S. mansoni	Smp_008170	(Ion channel-like protein) CatSper and two-pore channel	CAT2P	0.157944	1	3	Low	3	PF07885;PF02254;PF03493	5
Trematoda	S. mansoni	Smp_135140	(Ion channel-like protein) Glutamate (ionotropic), non-NMDA	GLUT_NNMDA	0.157013	1	3	Low	1	PF00625	0
Trematoda	S. mansoni	Smp_142690	(Ion channel-like protein) CatSper and two-pore channel	CAT2P	0.137276	1	3	Low	2	PF02931;PF02932	4
Trematoda	S. mansoni	Smp_149250	(Ion channel-like protein) Glutamate (ionotropic), non-NMDA	GLUT_NNMDA	0.128562	2	3	Low	4	PF00400;PF13426;PF01157;PF00520	0
Trematoda	S. mansoni	Smp_105340	(Ion channel-like protein) Glutamate (ionotropic), non-NMDA	GLUT_NNMDA	0.122284	1	3	Low	1	PF00027	4
Trematoda	S. mansoni	Smp_035160	(Ion channel-like protein) K+ channel, KCNK, K2px.x	KCNK	0.115776	1	3	Low	2	PF11601;PF02214	1
Trematoda	S. mansoni	Smp_035870	(Ion channel-like protein) K+ channel, KCNK, K2px.x	KCNK	0.110846	1	3	Low	1	PF00520	3
Trematoda	S. mansoni	Smp_194710	(Ion channel-like protein) K+ channel, KCNM, KCa1.x	KCNM	0.108847	4	3	Low	0	NA	2
Trematoda	S. mansoni	Smp_104890	(Ion channel-like protein) Transient receptor potential family, TRPP (Polycystin)	TRPP	0.105608	1	3	Low	2	PF02932;PF02931	3
Trematoda	S. mansoni	Smp_160780	(Ion channel-like protein) Transient receptor potential family, TRPP (Polycystin)	TRPP	0.10279	2	3	Low	3	PF11601;PF00520;PF02214	4
Trematoda	S. mansoni	Smp_165170	Transient receptor potential family, TRPM (Melastatin/Long TRP)	TRPM	0.0170611	3	1	High	0	NA	5
Trematoda	S. mansoni	Smp_173720	Transient receptor potential family, TRPM (Melastatin/Long TRP)	TRPM	0.0119394	4	1	High	0	NA	7
Trematoda	S. mansoni	Smp_147140	Transient receptor potential family, TRPM (Melastatin/Long TRP)	TRPM	0.00900344	4	1	High	0	NA	8
Cestoda	E. granulosus	EgrG_000890600.1	Ca2+ channel, CACN alpha-1, CaVx.x , subfamily-like protein	CACNA1	0.954505	1	2	High	2	PF00520;PF08763	17
Cestoda	E. granulosus	EgrG_000143700.1	Ca2+ channel, CACN alpha-1, CaVx.x , subfamily-like protein	CACNA1	0.953264	2	2	High	2	PF00520;PF08763	22
Cestoda	E. granulosus	EgrG_000960800.1	Ca2+ channel, CACN alpha-1, CaVx.x , subfamily-like protein	CACNA1	0.950211	1	2	High	2	PF08763;PF00520	17
Cestoda	E. granulosus	EgrG_000706100.1	CLCN chloride channel , subfamily-like protein	CLCN	0.933066	2	2	High	2	PF00571;PF00654	13
Cestoda	E. granulosus	EgrG_000209700.1	CLCN chloride channel , subfamily-like protein	CLCN	0.897949	1	2	High	2	PF00571;PF00654	11
Cestoda	E. granulosus	EgrG_001043500.1	K+ channel, KCNQ, Kv7.x (KQT-like) , subfamily-like protein	KCNQ	0.89334	1	2	High	2	PF03520;PF00520	5
Cestoda	E. granulosus	EgrG_000333500.1	CatSper and two-pore channel , subfamily-like protein	CAT2P	0.887684	1	2	High	1	PF00520	11
Cestoda	E. granulosus	EgrG_000843900.1	CLCN chloride channel , subfamily-like protein	CLCN	0.884674	1	2	High	2	PF00654;PF00571	9
Cestoda	E. granulosus	EgrG_000618700.1	Glutamate (ionotropic), non-NMDA , subfamily-like protein	GLUT_NNMDA	0.863969	1	2	High	3	PF00060;PF00497;PF01094	3
Cestoda	E. granulosus	EgrG_000637800.1	K+ channel, KCNH, Kv10-12.x (Ether-a-go-go) , subfamily-like protein	KCNH	0.855479	1	2	High	3	PF13426;PF00520;PF00027	4
Cestoda	E. granulosus	EgrG_000984100.1	Acetylcholine (nicotinic)	ACHN	0.850346	1	1	High	2	PF02931;PF02932	4
Cestoda	E. granulosus	EgrG_000499600.1	Glutamate (ionotropic), non-NMDA , subfamily-like protein	GLUT_NNMDA	0.846522	1	2	High	3	PF01094;PF00497;PF00060	2
Cestoda	E. granulosus	EgrG_001023300.1	Cyclic nucleotide-gated channel (CNG)	CNG	0.808296	1	1	High	2	PF00520;PF00027	4
Cestoda	E. granulosus	EgrG_000984000.1	Acetylcholine (nicotinic) , subfamily-like protein	ACHN	0.776719	1	2	High	2	PF02931;PF02932	4
Cestoda	E. granulosus	EgrG_000869300.1	Acetylcholine (nicotinic) , subfamily-like protein	ACHN	0.758851	1	2	High	2	PF02932;PF02931	2
Cestoda	E. granulosus	EgrG_000839300.1	ATP-gated cation channel (P2X) , subfamily-like protein	ATPG	0.758496	1	2	High	1	PF00864	2
Cestoda	E. granulosus	EgrG_000908800.1	Transient receptor potential family, TRPC (Classical) , subfamily-like protein	TRPC	0.756389	1	2	High	4	PF00520;PF13637;PF08344;PF00023	8
Cestoda	E. granulosus	EgrG_000165100.1	Glutamate (ionotropic), non-NMDA , subfamily-like protein	GLUT_NNMDA	0.723145	1	2	High	3	PF00060;PF01094;PF00497	3
Cestoda	E. granulosus	EgrG_000916400.1	Acetylcholine (nicotinic) , subfamily-like protein	ACHN	0.717325	1	2	High	2	PF02932;PF02931	4
Cestoda	E. granulosus	EgrG_001123300.1	Transient receptor potential family, TRPP (Polycystin) , subfamily-like protein	TRPP	0.710713	1	2	High	1	PF08016	7
Cestoda	E. granulosus	EgrG_001040300.1	Acetylcholine (nicotinic) , subfamily-like protein	ACHN	0.701447	1	2	High	2	PF02931;PF02932	4
Cestoda	E. granulosus	EgrG_000484000.1	K+ channel, KCNH, Kv10-12.x (Ether-a-go-go) , subfamily-like protein	KCNH	0.687211	1	2	High	3	PF13426;PF00520;PF00027	4
Cestoda	E. granulosus	EgrG_000323700.1	K+ channel, KCNC, Kv3.x (Shaw) , subfamily-like protein	SHAW	0.676405	1	2	High	2	PF02214;PF00520	6
Cestoda	E. granulosus	EgrG_000499700.1	Glutamate (ionotropic), non-NMDA , subfamily-like protein	GLUT_NNMDA	0.675615	1	2	High	3	PF00497;PF01094;PF00060	2
Cestoda	E. granulosus	EgrG_000169800.1	Brain cyclic nucleotide-gated channel (HCN) , subfamily-like protein	HCN	0.672905	1	2	High	3	PF00027;PF00520;PF08412	4
Cestoda	E. granulosus	EgrG_000905000.1	K+ channel, KCNH, Kv10-12.x (Ether-a-go-go) , subfamily-like protein	KCNH	0.640969	1	2	High	3	PF00027;PF13426;PF00520	4
Cestoda	E. granulosus	EgrG_000977600.1	ATP-gated cation channel (P2X) , subfamily-like protein	ATPG	0.622136	1	2	High	1	PF00864	1
Cestoda	E. granulosus	EgrG_001053800.1	Brain cyclic nucleotide-gated channel (HCN) , subfamily-like protein	HCN	0.609146	1	2	High	3	PF00520;PF00027;PF08412	2
Cestoda	E. granulosus	EgrG_000587400.1	Glutamate (ionotropic), non-NMDA , subfamily-like protein	GLUT_NNMDA	0.607406	1	2	High	3	PF01094;PF10613;PF00060	2
Cestoda	E. granulosus	EgrG_000719600.1	Ca2+ channel, CACN beta , subfamily-like protein	CACNB	0.597974	1	2	High	1	PF00625	0
Cestoda	E. granulosus	EgrG_000656500.1	Transient receptor potential family, TRPC (Classical) , subfamily-like protein	TRPC	0.587379	1	2	High	3	PF00520;PF08344;PF12796	6
Cestoda	E. granulosus	EgrG_000719050.1	Acetylcholine (nicotinic) , subfamily-like protein	ACHN	0.562988	1	2	High	2	PF02932;PF02931	4
Cestoda	E. granulosus	EgrG_001009000.1	K+ channel, KCNC, Kv3.x (Shaw) , subfamily-like protein	SHAW	0.561127	1	2	High	2	PF00520;PF02214	4
Cestoda	E. granulosus	EgrG_000702250.1	CatSper and two-pore channel , subfamily-like protein	CAT2P	0.498257	1	2	High	1	PF00520	11
Cestoda	E. granulosus	EgrG_000544400.1	Ryanodine receptor (RYR) , subfamily-like protein	RYAN	0.47443	1	2	High	7	PF00520;PF02026;PF06459;PF00622;PF13499;PF01365;PF08454	6
Cestoda	E. granulosus	EgrG_001042000.1	K+ channel, KCNA, Kv1.x (Shaker) , subfamily-like protein	SHAKER	0.474097	1	2	High	2	PF00520;PF02214	5
Cestoda	E. granulosus	EgrG_001018900.1	K+ channel, KCNA, Kv1.x (Shaker) , subfamily-like protein	SHAKER	0.473074	1	2	High	2	PF00520;PF02214	5
Cestoda	E. granulosus	EgrG_000645700.1	(Ion channel-like protein) Glutamate (ionotropic), NMDA	GLUT_NMDA	0.469138	1	3	Low	2	PF00497;PF00060	3
Cestoda	E. granulosus	EgrG_001054100.1	(Ion channel-like protein) Brain cyclic nucleotide-gated channel (HCN)	HCN	0.389332	1	3	Low	3	PF00027;PF00520;PF08412	5
Cestoda	E. granulosus	EgrG_000591600.1	(Ion channel-like protein) Acetylcholine (nicotinic)	ACHN	0.386477	1	3	Low	2	PF02931;PF02932	1
Cestoda	E. granulosus	EgrG_000061100.1	(Ion channel-like protein) Cyclic nucleotide-gated channel (CNG)	CNG	0.386351	1	3	Low	2	PF00520;PF00027	2
Cestoda	E. granulosus	EgrG_000622700.1	(Ion channel-like protein) CatSper and two-pore channel	CAT2P	0.348619	1	3	Low	2	PF01477;PF08016	10
Cestoda	E. granulosus	EgrG_000080100.1	(Ion channel-like protein) Na+ channel, SCN alpha, NaV1.x	SCNA	0.346157	1	3	Low	1	PF00520	6
Cestoda	E. granulosus	EgrG_000135700.1	(Ion channel-like protein) Transient receptor potential family, TRPP (Polycystin)	TRPP	0.344587	1	3	Low	4	PF03493;PF00069;PF02149;PF07885	8
Cestoda	E. granulosus	EgrG_000046200.1	(Ion channel-like protein) Transient receptor potential family, TRPP (Polycystin)	TRPP	0.342259	1	3	Low	1	PF08016	5
Cestoda	E. granulosus	EgrG_000146200.1	(Ion channel-like protein) Ca2+ channel, CACN alpha-1, CaVx.x	CACNA1	0.341537	1	3	Low	1	PF00520	6
Cestoda	E. granulosus	EgrG_000506500.1	(Ion channel-like protein) Glycine	GLYR	0.32333	1	3	Low	2	PF02932;PF02931	4
Cestoda	E. granulosus	EgrG_000215200.1	(Ion channel-like protein) K+ channel, KCND, Kv4.x (Shal)	SHAL	0.289943	1	3	Low	2	PF02214;PF00520	4
Cestoda	E. granulosus	EgrG_000670700.1	(Ion channel-like protein) Glycine	GLYR	0.278536	1	3	Low	2	PF02931;PF02932	4
Cestoda	E. granulosus	EgrG_000444600.1	(Ion channel-like protein) Transient receptor potential family, TRPC (Classical)	TRPC	0.259347	1	3	Low	3	PF08344;PF00023;PF00520	6
Cestoda	E. granulosus	EgrG_001106300.1	(Ion channel-like protein) CLCN chloride channel	CLCN	0.25616	1	3	Low	1	PF08016	6
Cestoda	E. granulosus	EgrG_000959800.1	(Ion channel-like protein) Transient receptor potential family, TRPP (Polycystin)	TRPP	0.254327	1	3	Low	3	PF13768;PF02743;PF08399	0
Cestoda	E. granulosus	EgrG_000671000.1	(Ion channel-like protein) Glutamate (ionotropic), NMDA	GLUT_NMDA	0.240899	1	3	Low	2	PF00060;PF00497	4
Cestoda	E. granulosus	EgrG_000442100.1	(Ion channel-like protein) K+ channel, KCNK, K2px.x	KCNK	0.237451	1	3	Low	1	PF07885	5
Cestoda	E. granulosus	EgrG_000895200.1	(Ion channel-like protein) Ca2+ channel, CACN alpha-2 delta	CACNA2	0.224122	1	3	Low	3	PF13519;PF02743;PF08399	0
Cestoda	E. granulosus	EgrG_001096400.1	(Ion channel-like protein) Acid-sensing ion channel (ASIC)	ASIC	0.223878	2	3	Low	2	PF02931;PF02932	1
Cestoda	E. granulosus	EgrG_001119800.1	(Ion channel-like protein) Glycine	GLYR	0.216804	1	3	Low	2	PF02931;PF02932	4
Cestoda	E. granulosus	EgrG_001146300.1	(Ion channel-like protein) K+ channel, KCNM, KCa1.x	KCNM	0.21626	1	3	Low	2	PF00520;PF03493	6
Cestoda	E. granulosus	EgrG_000544500.1	(Ion channel-like protein) K+ channel, KCNK, K2px.x	KCNK	0.207846	1	3	Low	5	PF02026;PF08709;PF01365;PF00622;PF02815	0
Cestoda	E. granulosus	EgrG_000226200.1	(Ion channel-like protein) Transient receptor potential family, TRPA (ANKTM1)	TRPA	0.207059	1	3	Low	2	PF00023;PF12796	5
Cestoda	E. granulosus	EgrG_000080200.1	(Ion channel-like protein) Na+ channel, SCN alpha, NaV1.x	SCNA	0.206014	2	3	Low	2	PF00520;PF06512	9
Cestoda	E. granulosus	EgrG_000803600.1	(Ion channel-like protein) Cyclic nucleotide-gated channel (CNG)	CNG	0.20385	1	3	Low	2	PF00520;PF02214	6
Cestoda	E. granulosus	EgrG_000462600.1	(Ion channel-like protein) Acetylcholine (nicotinic)	ACHN	0.202574	1	3	Low	2	PF02931;PF02932	4
Cestoda	E. granulosus	EgrG_000506600.1	(Ion channel-like protein) GABA-A	GABA	0.184183	1	3	Low	2	PF02932;PF02931	3
Cestoda	E. granulosus	EgrG_000749100.1	(Ion channel-like protein) K+ channel, KCND, Kv4.x (Shal)	SHAL	0.178609	1	3	Low	3	PF11601;PF02214;PF07885	2
Cestoda	E. granulosus	EgrG_000219100.1	(Ion channel-like protein) Transient receptor potential family, TRPC (Classical)	TRPC	0.178032	1	3	Low	1	PF00520	3
Cestoda	E. granulosus	EgrG_000822300.1	(Ion channel-like protein) K+ channel, KCNA, Kv1.x (Shaker)	SHAKER	0.165914	1	3	Low	1	PF00248	0
Cestoda	E. granulosus	EgrG_000583100.1	(Ion channel-like protein) Cyclic nucleotide-gated channel (CNG)	CNG	0.155319	1	3	Low	2	PF03493;PF07885	8
Cestoda	E. granulosus	EgrG_000175000.1	(Ion channel-like protein) Ca2+ channel, CACN alpha-1, CaVx.x	CACNA1	0.155223	3	3	Low	0	NA	6
Cestoda	E. granulosus	EgrG_000928100.1	(Ion channel-like protein) K+ channel, KCNB, Kv2.x (Shab)	SHAB	0.153659	1	3	Low	2	PF00520;PF02214	6
Cestoda	E. granulosus	EgrG_001027800.1	(Ion channel-like protein) K+ channel, KCNH, Kv10-12.x (Ether-a-go-go)	KCNH	0.147831	1	3	Low	3	PF07885;PF03530;PF02888	6
Cestoda	E. granulosus	EgrG_000668200.1	(Ion channel-like protein) Acetylcholine (nicotinic)	ACHN	0.146908	1	3	Low	2	PF02932;PF02931	2
Cestoda	E. granulosus	EgrG_000204600.1	(Ion channel-like protein) Acid-sensing ion channel (ASIC)	ASIC	0.139422	1	3	Low	1	PF00520	3
Cestoda	E. granulosus	EgrG_000986600.1	(Ion channel-like protein) Transient receptor potential family, TRPP (Polycystin)	TRPP	0.133254	1	3	Low	1	PF00520	6
Cestoda	E. granulosus	EgrG_000204500.1	(Ion channel-like protein) K+ channel, KCNQ, Kv7.x (KQT-like)	KCNQ	0.11839	1	3	Low	1	PF00520	3
Cestoda	E. granulosus	EgrG_000589600.1	(Ion channel-like protein) K+ channel, KCNK, K2px.x	KCNK	0.118333	1	3	Low	1	PF00520	6
Cestoda	E. granulosus	EgrG_000645400.1	(Ion channel-like protein) Acid-sensing ion channel (ASIC)	ASIC	0.118108	1	3	Low	1	PF01094	0
Cestoda	E. granulosus	EgrG_001156400.1	(Ion channel-like protein) Acid-sensing ion channel (ASIC)	ASIC	0.113199	1	3	Low	2	PF02932;PF02931	4
Cestoda	E. granulosus	EgrG_001034200.1	(Ion channel-like protein) K+ channel, KCNQ, Kv7.x (KQT-like)	KCNQ	0.111518	1	3	Low	1	PF00625	0
Cestoda	E. granulosus	EgrG_000219200.1	(Ion channel-like protein) Acid-sensing ion channel (ASIC)	ASIC	0.102514	1	3	Low	2	PF12796;PF08344	0
Cestoda	E. granulosus	EgrG_000667100.1	(Ion channel-like protein) Cyclic nucleotide-gated channel (CNG)	CNG	0.0675233	1	3	Low	2	PF02214;PF00520	4
Cestoda	E. granulosus	EgrG_000224900.1	Transient receptor potential family, TRPM (Melastatin/Long TRP)	TRPM	0.00427554	4	1	High	0	NA	4
Cestoda	E. multilocularis	EmuJ_000143800.1	Ca2+ channel, CACN alpha-1, CaVx.x , subfamily-like protein	CACNA1	0.954925	1	2	High	2	PF00520;PF08763	21
Cestoda	E. multilocularis	EmuJ_000890600.1	Ca2+ channel, CACN alpha-1, CaVx.x , subfamily-like protein	CACNA1	0.953844	2	2	High	2	PF08763;PF00520	17
Cestoda	E. multilocularis	EmuJ_000140800.1	Ca2+ channel, CACN alpha-1, CaVx.x , subfamily-like protein	CACNA1	0.950854	1	2	High	2	PF00520;PF08763	19
Cestoda	E. multilocularis	EmuJ_000961000.1	Ca2+ channel, CACN alpha-1, CaVx.x , subfamily-like protein	CACNA1	0.946843	1	2	High	2	PF00520;PF08763	15
Cestoda	E. multilocularis	EmuJ_000209700.1	CLCN chloride channel , subfamily-like protein	CLCN	0.936767	1	2	High	2	PF00654;PF00571	11
Cestoda	E. multilocularis	EmuJ_000706100.1	CLCN chloride channel , subfamily-like protein	CLCN	0.933481	1	2	High	2	PF00654;PF00571	9
Cestoda	E. multilocularis	EmuJ_000843900.1	CLCN chloride channel , subfamily-like protein	CLCN	0.900861	1	2	High	2	PF00571;PF00654	9
Cestoda	E. multilocularis	EmuJ_000984100.1	Acetylcholine (nicotinic)	ACHN	0.877402	1	1	High	2	PF02931;PF02932	4
Cestoda	E. multilocularis	EmuJ_000637800.1	K+ channel, KCNH, Kv10-12.x (Ether-a-go-go) , subfamily-like protein	KCNH	0.866561	1	2	High	3	PF00027;PF00520;PF13426	4
Cestoda	E. multilocularis	EmuJ_000333500.1	CatSper and two-pore channel , subfamily-like protein	CAT2P	0.864648	1	2	High	1	PF00520	11
Cestoda	E. multilocularis	EmuJ_001043500.1	K+ channel, KCNQ, Kv7.x (KQT-like) , subfamily-like protein	KCNQ	0.85406	1	2	High	2	PF03520;PF00520	5
Cestoda	E. multilocularis	EmuJ_000618700.1	Glutamate (ionotropic), non-NMDA , subfamily-like protein	GLUT_NNMDA	0.83776	1	2	High	3	PF00497;PF00060;PF01094	3
Cestoda	E. multilocularis	EmuJ_001023300.1	Cyclic nucleotide-gated channel (CNG)	CNG	0.80783	1	1	High	2	PF00027;PF00520	4
Cestoda	E. multilocularis	EmuJ_000499600.1	Glutamate (ionotropic), non-NMDA , subfamily-like protein	GLUT_NNMDA	0.795296	1	2	High	3	PF00060;PF01094;PF00497	2
Cestoda	E. multilocularis	EmuJ_000908800.1	Transient receptor potential family, TRPC (Classical) , subfamily-like protein	TRPC	0.774583	1	2	High	4	PF00023;PF00520;PF08344;PF13637	8
Cestoda	E. multilocularis	EmuJ_000984000.1	Acetylcholine (nicotinic) , subfamily-like protein	ACHN	0.753896	1	2	High	2	PF02931;PF02932	4
Cestoda	E. multilocularis	EmuJ_000165100.1	Glutamate (ionotropic), non-NMDA , subfamily-like protein	GLUT_NNMDA	0.747882	1	2	High	3	PF00497;PF00060;PF01094	4
Cestoda	E. multilocularis	EmuJ_000839300.1	ATP-gated cation channel (P2X) , subfamily-like protein	ATPG	0.703558	1	2	High	1	PF00864	2
Cestoda	E. multilocularis	EmuJ_001040300.1	Acetylcholine (nicotinic) , subfamily-like protein	ACHN	0.69814	1	2	High	2	PF02931;PF02932	4
Cestoda	E. multilocularis	EmuJ_000323700.1	K+ channel, KCNC, Kv3.x (Shaw) , subfamily-like protein	SHAW	0.685892	1	2	High	2	PF02214;PF00520	6
Cestoda	E. multilocularis	EmuJ_000484000.1	K+ channel, KCNH, Kv10-12.x (Ether-a-go-go) , subfamily-like protein	KCNH	0.681548	1	2	High	3	PF00027;PF13426;PF00520	4
Cestoda	E. multilocularis	EmuJ_000499700.1	Glutamate (ionotropic), non-NMDA , subfamily-like protein	GLUT_NNMDA	0.677527	1	2	High	3	PF00497;PF01094;PF00060	2
Cestoda	E. multilocularis	EmuJ_000905000.1	K+ channel, KCNH, Kv10-12.x (Ether-a-go-go) , subfamily-like protein	KCNH	0.656192	1	2	High	3	PF13426;PF00027;PF00520	4
Cestoda	E. multilocularis	EmuJ_000916400.1	Acetylcholine (nicotinic) , subfamily-like protein	ACHN	0.655268	1	2	High	2	PF02932;PF02931	4
Cestoda	E. multilocularis	EmuJ_000977600.1	ATP-gated cation channel (P2X) , subfamily-like protein	ATPG	0.649224	1	2	High	1	PF00864	2
Cestoda	E. multilocularis	EmuJ_001123300.1	Transient receptor potential family, TRPP (Polycystin) , subfamily-like protein	TRPP	0.648064	1	2	High	1	PF08016	7
Cestoda	E. multilocularis	EmuJ_000719600.1	Ca2+ channel, CACN beta , subfamily-like protein	CACNB	0.609659	1	2	High	1	PF00625	0
Cestoda	E. multilocularis	EmuJ_000169800.1	Brain cyclic nucleotide-gated channel (HCN) , subfamily-like protein	HCN	0.609165	1	2	High	3	PF00027;PF08412;PF00520	4
Cestoda	E. multilocularis	EmuJ_000587400.1	Glutamate (ionotropic), non-NMDA , subfamily-like protein	GLUT_NNMDA	0.605092	1	2	High	3	PF01094;PF00060;PF10613	5
Cestoda	E. multilocularis	EmuJ_000656500.1	Transient receptor potential family, TRPC (Classical) , subfamily-like protein	TRPC	0.59203	1	2	High	3	PF00520;PF08344;PF12796	6
Cestoda	E. multilocularis	EmuJ_000080200.1	Na+ channel, SCN alpha, NaV1.x , subfamily-like protein	SCNA	0.548369	2	2	High	2	PF00520;PF06512	15
Cestoda	E. multilocularis	EmuJ_001042000.1	K+ channel, KCNA, Kv1.x (Shaker) , subfamily-like protein	SHAKER	0.541837	1	2	High	2	PF02214;PF00520	5
Cestoda	E. multilocularis	EmuJ_000719050.1	Acetylcholine (nicotinic) , subfamily-like protein	ACHN	0.528435	1	2	High	2	PF02932;PF02931	4
Cestoda	E. multilocularis	EmuJ_000702250.1	CatSper and two-pore channel , subfamily-like protein	CAT2P	0.523265	1	2	High	1	PF00520	11
Cestoda	E. multilocularis	EmuJ_001009000.1	K+ channel, KCNC, Kv3.x (Shaw) , subfamily-like protein	SHAW	0.5079	1	2	High	2	PF00520;PF02214	4
Cestoda	E. multilocularis	EmuJ_000869300.1	Acetylcholine (nicotinic) , subfamily-like protein	ACHN	0.494771	1	2	High	1	PF02931	0
Cestoda	E. multilocularis	EmuJ_000544400.1	Ryanodine receptor (RYR) , subfamily-like protein	RYAN	0.47967	1	2	High	7	PF08454;PF00622;PF02026;PF01365;PF06459;PF13499;PF00520	6
Cestoda	E. multilocularis	EmuJ_000046200.1	Transient receptor potential family, TRPP (Polycystin) , subfamily-like protein	TRPP	0.473361	1	2	High	1	PF08016	5
Cestoda	E. multilocularis	EmuJ_001053800.1	(Ion channel-like protein) Brain cyclic nucleotide-gated channel (HCN)	HCN	0.466358	1	3	Low	3	PF00027;PF08412;PF00520	2
Cestoda	E. multilocularis	EmuJ_000645700.1	(Ion channel-like protein) Glutamate (ionotropic), NMDA	GLUT_NMDA	0.397935	1	3	Low	2	PF00497;PF00060	3
Cestoda	E. multilocularis	EmuJ_000061100.1	(Ion channel-like protein) Cyclic nucleotide-gated channel (CNG)	CNG	0.373854	1	3	Low	2	PF00520;PF00027	2
Cestoda	E. multilocularis	EmuJ_000591600.1	(Ion channel-like protein) Acetylcholine (nicotinic)	ACHN	0.346477	1	3	Low	2	PF02931;PF02932	4
Cestoda	E. multilocularis	EmuJ_000506500.1	(Ion channel-like protein) Glycine	GLYR	0.336275	1	3	Low	2	PF02931;PF02932	4
Cestoda	E. multilocularis	EmuJ_000622700.1	(Ion channel-like protein) CatSper and two-pore channel	CAT2P	0.335007	1	3	Low	2	PF01477;PF08016	10
Cestoda	E. multilocularis	EmuJ_001054100.1	(Ion channel-like protein) Brain cyclic nucleotide-gated channel (HCN)	HCN	0.333121	1	3	Low	3	PF00520;PF08412;PF00027	5
Cestoda	E. multilocularis	EmuJ_000215200.1	(Ion channel-like protein) K+ channel, KCND, Kv4.x (Shal)	SHAL	0.331875	1	3	Low	2	PF00520;PF02214	4
Cestoda	E. multilocularis	EmuJ_000135700.1	(Ion channel-like protein) Transient receptor potential family, TRPP (Polycystin)	TRPP	0.323917	1	3	Low	4	PF07885;PF02149;PF00069;PF03493	8
Cestoda	E. multilocularis	EmuJ_000959800.1	(Ion channel-like protein) Transient receptor potential family, TRPP (Polycystin)	TRPP	0.311881	1	3	Low	3	PF13768;PF08399;PF02743	0
Cestoda	E. multilocularis	EmuJ_000670700.1	(Ion channel-like protein) Glycine	GLYR	0.299626	1	3	Low	2	PF02932;PF02931	4
Cestoda	E. multilocularis	EmuJ_000224900.1	(Ion channel-like protein) Glutamate (ionotropic), non-NMDA	GLUT_NNMDA	0.279124	3	3	Low	0	NA	4
Cestoda	E. multilocularis	EmuJ_001106300.1	(Ion channel-like protein) CLCN chloride channel	CLCN	0.272587	1	3	Low	1	PF08016	5
Cestoda	E. multilocularis	EmuJ_000226200.1	(Ion channel-like protein) Transient receptor potential family, TRPA (ANKTM1)	TRPA	0.251039	1	3	Low	2	PF00023;PF12796	5
Cestoda	E. multilocularis	EmuJ_000442100.1	(Ion channel-like protein) K+ channel, KCNK, K2px.x	KCNK	0.247715	1	3	Low	1	PF07885	5
Cestoda	E. multilocularis	EmuJ_001096400.1	(Ion channel-like protein) Acid-sensing ion channel (ASIC)	ASIC	0.246925	2	3	Low	2	PF02931;PF02932	1
Cestoda	E. multilocularis	EmuJ_000444600.1	(Ion channel-like protein) Transient receptor potential family, TRPC (Classical)	TRPC	0.22738	1	3	Low	3	PF08344;PF00023;PF00520	6
Cestoda	E. multilocularis	EmuJ_000895200.1	(Ion channel-like protein) Ca2+ channel, CACN alpha-2 delta	CACNA2	0.209309	1	3	Low	3	PF00092;PF08399;PF02743	0
Cestoda	E. multilocularis	EmuJ_000544500.1	(Ion channel-like protein) K+ channel, KCNK, K2px.x	KCNK	0.206398	1	3	Low	5	PF08709;PF00622;PF02815;PF01365;PF02026	0
Cestoda	E. multilocularis	EmuJ_001119800.1	(Ion channel-like protein) Glycine	GLYR	0.205158	1	3	Low	2	PF02931;PF02932	4
Cestoda	E. multilocularis	EmuJ_000668200.1	(Ion channel-like protein) Acetylcholine (nicotinic)	ACHN	0.201335	1	3	Low	2	PF02931;PF02932	2
Cestoda	E. multilocularis	EmuJ_001146200.1	(Ion channel-like protein) Transient receptor potential family, TRPP (Polycystin)	TRPP	0.19402	1	3	Low	2	PF03493;PF00520	6
Cestoda	E. multilocularis	EmuJ_000671000.1	(Ion channel-like protein) Glutamate (ionotropic), non-NMDA	GLUT_NNMDA	0.193234	1	3	Low	2	PF00060;PF00497	2
Cestoda	E. multilocularis	EmuJ_000803600.1	(Ion channel-like protein) Cyclic nucleotide-gated channel (CNG)	CNG	0.172146	1	3	Low	2	PF00520;PF02214	6
Cestoda	E. multilocularis	EmuJ_000822300.1	(Ion channel-like protein) K+ channel, KCNA, Kv1.x (Shaker)	SHAKER	0.171964	1	3	Low	1	PF00248	0
Cestoda	E. multilocularis	EmuJ_000462600.1	(Ion channel-like protein) Acetylcholine (nicotinic)	ACHN	0.169874	1	3	Low	2	PF02932;PF02931	4
Cestoda	E. multilocularis	EmuJ_000749100.1	(Ion channel-like protein) K+ channel, KCND, Kv4.x (Shal)	SHAL	0.169689	1	3	Low	3	PF11601;PF07885;PF02214	2
Cestoda	E. multilocularis	EmuJ_000583100.1	(Ion channel-like protein) Cyclic nucleotide-gated channel (CNG)	CNG	0.159214	1	3	Low	2	PF07885;PF03493	8
Cestoda	E. multilocularis	EmuJ_000204500.1	(Ion channel-like protein) K+ channel, KCNQ, Kv7.x (KQT-like)	KCNQ	0.156543	1	3	Low	1	PF00520	3
Cestoda	E. multilocularis	EmuJ_000506600.1	(Ion channel-like protein) GABA-A	GABA	0.155906	1	3	Low	2	PF02932;PF02931	3
Cestoda	E. multilocularis	EmuJ_000044000.1	(Ion channel-like protein) K+ channel, KCNK, K2px.x	KCNK	0.149569	1	3	Low	2	PF00497;PF00060	2
Cestoda	E. multilocularis	EmuJ_000645400.1	(Ion channel-like protein) Glutamate (ionotropic), non-NMDA	GLUT_NNMDA	0.149348	1	3	Low	1	PF01094	0
Cestoda	E. multilocularis	EmuJ_000175000.1	(Ion channel-like protein) Ca2+ channel, CACN alpha-1, CaVx.x	CACNA1	0.146961	3	3	Low	0	NA	6
Cestoda	E. multilocularis	EmuJ_000204600.1	(Ion channel-like protein) Acid-sensing ion channel (ASIC)	ASIC	0.138945	1	3	Low	1	PF00520	3
Cestoda	E. multilocularis	EmuJ_000219100.1	(Ion channel-like protein) Cyclic nucleotide-gated channel (CNG)	CNG	0.138233	1	3	Low	1	PF00520	3
Cestoda	E. multilocularis	EmuJ_000589600.1	(Ion channel-like protein) Transient receptor potential family, TRPC (Classical)	TRPC	0.13581	2	3	Low	1	PF00520	7
Cestoda	E. multilocularis	EmuJ_001027800.1	(Ion channel-like protein) K+ channel, KCNN, KCa2-3.x (Small conductance)	KCNN	0.123172	1	3	Low	3	PF07885;PF03530;PF02888	6
Cestoda	E. multilocularis	EmuJ_000928100.1	(Ion channel-like protein) K+ channel, KCNB, Kv2.x (Shab)	SHAB	0.121319	1	3	Low	2	PF02214;PF00520	6
Cestoda	E. multilocularis	EmuJ_001034200.1	(Ion channel-like protein) K+ channel, KCNQ, Kv7.x (KQT-like)	KCNQ	0.119445	1	3	Low	1	PF00625	0
Cestoda	E. multilocularis	EmuJ_000986600.1	(Ion channel-like protein) Transient receptor potential family, TRPP (Polycystin)	TRPP	0.116273	1	3	Low	1	PF00520	6
Cestoda	E. multilocularis	EmuJ_000219200.1	(Ion channel-like protein) Acid-sensing ion channel (ASIC)	ASIC	0.111879	1	3	Low	2	PF12796;PF08344	0
Cestoda	E. multilocularis	EmuJ_001018900.1	(Ion channel-like protein) K+ channel, KCNM, KCa1.x	KCNM	0.111641	2	3	Low	1	PF00520	2
Cestoda	E. multilocularis	EmuJ_001156400.1	(Ion channel-like protein) Glycine	GLYR	0.109148	1	3	Low	2	PF02931;PF02932	4
Cestoda	E. multilocularis	EmuJ_000667100.1	(Ion channel-like protein) Acid-sensing ion channel (ASIC)	ASIC	0.0714427	1	3	Low	2	PF00520;PF02214	4
Cestoda	T. solium	TsM_000442900	Ca2+ channel, CACN alpha-1, CaVx.x , subfamily-like protein	CACNA1	0.965321	1	2	High	2	PF00520;PF08763	18
Cestoda	T. solium	TsM_000189600	CLCN chloride channel , subfamily-like protein	CLCN	0.903763	1	2	High	2	PF00654;PF00571	11
Cestoda	T. solium	TsM_001216300	CatSper and two-pore channel , subfamily-like protein	CAT2P	0.89535	1	2	High	1	PF00520	11
Cestoda	T. solium	TsM_000193600	Acetylcholine (nicotinic)	ACHN	0.85575	1	1	High	1	PF02931	2
Cestoda	T. solium	TsM_000714100	Acetylcholine (nicotinic)	ACHN	0.849154	1	1	High	2	PF02931;PF02932	4
Cestoda	T. solium	TsM_000736700	Glutamate (ionotropic), non-NMDA , subfamily-like protein	GLUT_NNMDA	0.840575	1	2	High	3	PF01094;PF00060;PF00497	3
Cestoda	T. solium	TsM_001184200	K+ channel, KCNC, Kv3.x (Shaw) , subfamily-like protein	SHAW	0.837434	1	2	High	2	PF02214;PF00520	4
Cestoda	T. solium	TsM_000703200	Transient receptor potential family, TRPP (Polycystin) , subfamily-like protein	TRPP	0.831436	1	2	High	1	PF08016	7
Cestoda	T. solium	TsM_000577500	Glutamate (ionotropic), non-NMDA , subfamily-like protein	GLUT_NNMDA	0.781259	1	2	High	2	PF10613;PF00060	4
Cestoda	T. solium	TsM_000783400	Ca2+ channel, CACN alpha-1, CaVx.x , subfamily-like protein	CACNA1	0.77102	2	2	High	1	PF00520	10
Cestoda	T. solium	TsM_000936100	Glutamate (ionotropic), non-NMDA , subfamily-like protein	GLUT_NNMDA	0.759252	1	2	High	2	PF10613;PF00060	2
Cestoda	T. solium	TsM_000273200	Acetylcholine (nicotinic) , subfamily-like protein	ACHN	0.739997	1	2	High	2	PF02931;PF02932	4
Cestoda	T. solium	TsM_000892300	Acetylcholine (nicotinic) , subfamily-like protein	ACHN	0.73417	1	2	High	2	PF02932;PF02931	4
Cestoda	T. solium	TsM_000442200	Acetylcholine (nicotinic) , subfamily-like protein	ACHN	0.723725	1	2	High	2	PF02932;PF02931	4
Cestoda	T. solium	TsM_000577800	ATP-gated cation channel (P2X) , subfamily-like protein	ATPG	0.700627	1	2	High	1	PF00864	2
Cestoda	T. solium	TsM_000436700	Ca2+ channel, CACN beta , subfamily-like protein	CACNB	0.684254	1	2	High	1	PF00625	0
Cestoda	T. solium	TsM_000490800	Cyclic nucleotide-gated channel (CNG) , subfamily-like protein	CNG	0.6741	1	2	High	2	PF00520;PF00027	3
Cestoda	T. solium	TsM_000218100	Glutamate (ionotropic), non-NMDA , subfamily-like protein	GLUT_NNMDA	0.666189	1	2	High	3	PF00497;PF00060;PF01094	4
Cestoda	T. solium	TsM_000313000	Brain cyclic nucleotide-gated channel (HCN) , subfamily-like protein	HCN	0.631468	1	2	High	3	PF00027;PF00520;PF08412	4
Cestoda	T. solium	TsM_000845500	Acetylcholine (nicotinic) , subfamily-like protein	ACHN	0.58131	1	2	High	2	PF02932;PF02931	1
Cestoda	T. solium	TsM_000610400	K+ channel, KCNM, KCa1.x , subfamily-like protein	KCNM	0.572741	1	2	High	2	PF03493;PF07885	6
Cestoda	T. solium	TsM_000783500	Ca2+ channel, CACN alpha-1, CaVx.x , subfamily-like protein	CACNA1	0.551406	2	2	High	1	PF00520	9
Cestoda	T. solium	TsM_000612100	Glutamate (ionotropic), non-NMDA , subfamily-like protein	GLUT_NNMDA	0.548973	1	2	High	3	PF01094;PF10613;PF00060	2
Cestoda	T. solium	TsM_000436900	Acetylcholine (nicotinic) , subfamily-like protein	ACHN	0.523785	2	2	High	2	PF02932;PF02931	6
Cestoda	T. solium	TsM_000178600	Transient receptor potential family, TRPC (Classical) , subfamily-like protein	TRPC	0.523135	1	2	High	3	PF00520;PF08344;PF12796	6
Cestoda	T. solium	TsM_000842900	ATP-gated cation channel (P2X) , subfamily-like protein	ATPG	0.511618	1	2	High	1	PF00864	0
Cestoda	T. solium	TsM_000602200	(Ion channel-like protein) Brain cyclic nucleotide-gated channel (HCN)	HCN	0.476029	1	3	Low	2	PF00520;PF08412	2
Cestoda	T. solium	TsM_000116300	Acid-sensing ion channel (ASIC) , subfamily-like protein	ASIC	0.432386	3	2	Medium	0	NA	0
Cestoda	T. solium	TsM_000535600	(Ion channel-like protein) CatSper and two-pore channel	CAT2P	0.420618	1	3	Low	1	PF00520	5
Cestoda	T. solium	TsM_000019600	(Ion channel-like protein) K+ channel, KCND, Kv4.x (Shal)	SHAL	0.418739	1	3	Low	3	PF02214;PF00520;PF11601	4
Cestoda	T. solium	TsM_000602100	(Ion channel-like protein) Brain cyclic nucleotide-gated channel (HCN)	HCN	0.41576	1	3	Low	1	PF00027	0
Cestoda	T. solium	TsM_001093300	(Ion channel-like protein) CatSper and two-pore channel	CAT2P	0.413629	1	3	Low	1	PF08016	4
Cestoda	T. solium	TsM_000152900	(Ion channel-like protein) CLCN chloride channel	CLCN	0.41171	1	3	Low	3	PF13894;PF13465;PF00520	11
Cestoda	T. solium	TsM_000870800	(Ion channel-like protein) Transient receptor potential family, TRPP (Polycystin)	TRPP	0.368465	1	3	Low	3	PF02931;PF02932;PF14668	4
Cestoda	T. solium	TsM_000535700	(Ion channel-like protein) Na+ channel, SCN alpha, NaV1.x	SCNA	0.363502	1	3	Low	2	PF00520;PF06512	6
Cestoda	T. solium	TsM_000839200	K+ channel, KCNE, (Isk) , subfamily-like protein	ISK	0.359698	1	2	High	1	PF02214	0
Cestoda	T. solium	TsM_000598400	(Ion channel-like protein) Aquaporin	AQUA	0.358118	1	3	Low	1	PF00520	4
Cestoda	T. solium	TsM_000926600	(Ion channel-like protein) Glycine	GLYR	0.340511	1	3	Low	2	PF02932;PF02931	4
Cestoda	T. solium	TsM_000353500	(Ion channel-like protein) Acid-sensing ion channel (ASIC)	ASIC	0.323763	3	3	Low	0	NA	0
Cestoda	T. solium	TsM_000839100	(Ion channel-like protein) Aquaporin	AQUA	0.320169	1	3	Low	1	PF00520	3
Cestoda	T. solium	TsM_000491100	(Ion channel-like protein) Transient receptor potential family, TRPC (Classical)	TRPC	0.296724	2	3	Low	2	PF08344;PF00023	1
Cestoda	T. solium	TsM_000750900	(Ion channel-like protein) K+ channel, KCNK, K2px.x	KCNK	0.292318	2	3	Low	1	PF00520	8
Cestoda	T. solium	TsM_001238700	(Ion channel-like protein) K+ channel, KCNE, (Isk)	ISK	0.286827	1	3	Low	1	PF08709	0
Cestoda	T. solium	TsM_000473000	(Ion channel-like protein) K+ channel, KCNK, K2px.x	KCNK	0.283374	1	3	Low	2	PF00497;PF00060	3
Cestoda	T. solium	TsM_000691700	(Ion channel-like protein) Transient receptor potential family, TRPC (Classical)	TRPC	0.275655	1	3	Low	1	PF00520	5
Cestoda	T. solium	TsM_000649200	(Ion channel-like protein) K+ channel, KCND, Kv4.x (Shal)	SHAL	0.275354	1	3	Low	3	PF02214;PF00520;PF11601	6
Cestoda	T. solium	TsM_000836600	(Ion channel-like protein) Glycine	GLYR	0.273264	1	3	Low	2	PF02931;PF02932	4
Cestoda	T. solium	TsM_000841200	(Ion channel-like protein) K+ channel, KCNE, (Isk)	ISK	0.262828	1	3	Low	1	PF00060	1
Cestoda	T. solium	TsM_001009100	(Ion channel-like protein) K+ channel, KCNK, K2px.x	KCNK	0.251557	4	3	Low	0	NA	4
Cestoda	T. solium	TsM_000676100	(Ion channel-like protein) Aquaporin	AQUA	0.232265	1	3	Low	1	PF00520	3
Cestoda	T. solium	TsM_000291000	(Ion channel-like protein) Brain cyclic nucleotide-gated channel (HCN)	HCN	0.227134	1	3	Low	1	PF08412	3
Cestoda	T. solium	TsM_000960900	(Ion channel-like protein) K+ channel, KCNM, KCa1.x	KCNM	0.226886	1	3	Low	1	PF03493	0
Cestoda	T. solium	TsM_000360600	(Ion channel-like protein) CLCN chloride channel	CLCN	0.223826	1	3	Low	2	PF08016;PF01477	10
Cestoda	T. solium	TsM_000970600	(Ion channel-like protein) K+ channel, KCNE, (Isk)	ISK	0.218091	4	3	Low	0	NA	1
Cestoda	T. solium	TsM_000774700	(Ion channel-like protein) Acid-sensing ion channel (ASIC)	ASIC	0.216282	1	3	Low	1	PF07885	5
Cestoda	T. solium	TsM_000943600	(Ion channel-like protein) K+ channel, KCNK, K2px.x	KCNK	0.214379	2	3	Low	1	PF00520	2
Cestoda	T. solium	TsM_000541200	(Ion channel-like protein) Ca2+ channel, CACN alpha-2 delta	CACNA2	0.206607	1	3	Low	2	PF13519;PF02743	0
Cestoda	T. solium	TsM_000818600	(Ion channel-like protein) K+ channel, KCNH, Kv10-12.x (Ether-a-go-go)	KCNH	0.201857	2	3	Low	1	PF07885	2
Cestoda	T. solium	TsM_000096700	(Ion channel-like protein) Acid-sensing ion channel (ASIC)	ASIC	0.200861	4	3	Low	0	NA	1
Cestoda	T. solium	TsM_000943500	(Ion channel-like protein) Aquaporin	AQUA	0.199027	1	3	Low	1	PF00520	3
Cestoda	T. solium	TsM_000831600	(Ion channel-like protein) K+ channel, KCNK, K2px.x	KCNK	0.196541	1	3	Low	1	PF00520	4
Cestoda	T. solium	TsM_000711500	(Ion channel-like protein) CLCN chloride channel	CLCN	0.196199	3	3	Low	0	NA	6
Cestoda	T. solium	TsM_000214900	(Ion channel-like protein) Transient receptor potential family, TRPC (Classical)	TRPC	0.19305	1	3	Low	3	PF08344;PF00520;PF00023	6
Cestoda	T. solium	TsM_000688000	(Ion channel-like protein) K+ channel, KCNK, K2px.x	KCNK	0.19295	1	3	Low	4	PF00622;PF02815;PF02026;PF01365	0
Cestoda	T. solium	TsM_000955100	(Ion channel-like protein) CatSper and two-pore channel	CAT2P	0.186954	1	3	Low	1	PF00520	3
Cestoda	T. solium	TsM_001160800	(Ion channel-like protein) Brain cyclic nucleotide-gated channel (HCN)	HCN	0.179273	1	3	Low	1	PF00027	0
Cestoda	T. solium	TsM_000275900	(Ion channel-like protein) Cyclic nucleotide-gated channel (CNG)	CNG	0.177461	1	3	Low	1	PF07885	5
Cestoda	T. solium	TsM_000889800	(Ion channel-like protein) Ca2+ channel, CACN alpha-1, CaVx.x	CACNA1	0.177297	3	3	Low	0	NA	4
Cestoda	T. solium	TsM_001191300	(Ion channel-like protein) Transient receptor potential family, TRPP (Polycystin)	TRPP	0.175734	1	3	Low	2	PF08016;PF15619	6
Cestoda	T. solium	TsM_000936200	(Ion channel-like protein) Acid-sensing ion channel (ASIC)	ASIC	0.171885	4	3	Low	0	NA	1
Cestoda	T. solium	TsM_000440800	(Ion channel-like protein) Glycine	GLYR	0.170059	1	3	Low	2	PF02932;PF02931	2
Cestoda	T. solium	TsM_001037100	(Ion channel-like protein) CLCN chloride channel	CLCN	0.167852	3	3	Low	0	NA	0
Cestoda	T. solium	TsM_000181300	(Ion channel-like protein) K+ channel, KCNA, Kv1.x (Shaker)	SHAKER	0.165193	1	3	Low	1	PF00248	0
Cestoda	T. solium	TsM_000776500	(Ion channel-like protein) K+ channel, KCNK, K2px.x	KCNK	0.16474	1	3	Low	1	PF00060	2
Cestoda	T. solium	TsM_001011900	(Ion channel-like protein) K+ channel, KCNN, KCa2-3.x (Small conductance)	KCNN	0.160843	1	3	Low	3	PF02888;PF07885;PF03530	5
Cestoda	T. solium	TsM_000361800	(Ion channel-like protein) K+ channel, KCNH, Kv10-12.x (Ether-a-go-go)	KCNH	0.154211	1	3	Low	1	PF00027	0
Cestoda	T. solium	TsM_000201000	(Ion channel-like protein) Aquaporin	AQUA	0.152454	3	3	Low	0	NA	2
Cestoda	T. solium	TsM_001215300	(Ion channel-like protein) Acid-sensing ion channel (ASIC)	ASIC	0.149929	3	3	Low	0	NA	0
Cestoda	T. solium	TsM_001236200	(Ion channel-like protein) K+ channel, KCNK, K2px.x	KCNK	0.14508	3	3	Low	0	NA	0
Cestoda	T. solium	TsM_000088700	(Ion channel-like protein) Cyclic nucleotide-gated channel (CNG)	CNG	0.143743	1	3	Low	2	PF02932;PF02931	4
Cestoda	T. solium	TsM_000838700	(Ion channel-like protein) Cyclic nucleotide-gated channel (CNG)	CNG	0.143467	1	3	Low	1	PF00027	0
Cestoda	T. solium	TsM_001193200	(Ion channel-like protein) K+ channel, KCNM, KCa1.x	KCNM	0.133268	1	3	Low	1	PF00520	3
Cestoda	T. solium	TsM_001156900	(Ion channel-like protein) Acid-sensing ion channel (ASIC)	ASIC	0.124701	1	3	Low	2	PF02932;PF02931	3
Cestoda	T. solium	TsM_000915000	(Ion channel-like protein) Aquaporin	AQUA	0.123323	2	3	Low	1	PF00520	2
Cestoda	T. solium	TsM_000926700	(Ion channel-like protein) Glycine	GLYR	0.122212	1	3	Low	2	PF02932;PF02931	4
Cestoda	T. solium	TsM_001244300	(Ion channel-like protein) K+ channel, KCNK, K2px.x	KCNK	0.121277	1	3	Low	1	PF08454	0
Cestoda	T. solium	TsM_000784000	(Ion channel-like protein) Acid-sensing ion channel (ASIC)	ASIC	0.1177	1	3	Low	1	PF08454	0
Cestoda	T. solium	TsM_000688100	(Ion channel-like protein) Ryanodine receptor (RYR)	RYAN	0.1169	1	3	Low	3	PF01365;PF00622;PF02026	0
Cestoda	T. solium	TsM_000818700	(Ion channel-like protein) CatSper and two-pore channel	CAT2P	0.111868	1	3	Low	1	PF00520	2
Cestoda	T. solium	TsM_000967500	(Ion channel-like protein) Acid-sensing ion channel (ASIC)	ASIC	0.110498	1	3	Low	2	PF00520;PF02214	3
Cestoda	T. solium	TsM_000955000	(Ion channel-like protein) Glutamate (ionotropic), non-NMDA	GLUT_NNMDA	0.109985	1	3	Low	2	PF13637;PF08344	0
Cestoda	T. solium	TsM_001244000	(Ion channel-like protein) Acid-sensing ion channel (ASIC)	ASIC	0.108302	3	3	Low	0	NA	0
Cestoda	T. solium	TsM_000974900	(Ion channel-like protein) Acid-sensing ion channel (ASIC)	ASIC	0.106169	4	3	Low	0	NA	1
Cestoda	T. solium	TsM_000827500	Transient receptor potential family, TRPM (Melastatin/Long TRP)	TRPM	0.00693813	1	1	High	2	PF00520;PF02214	4
Cestoda	T. solium	TsM_000444100	Transient receptor potential family, TRPM (Melastatin/Long TRP)	TRPM	0.00310387	1	1	High	1	PF00520	6
